# Supplementary material for: Enhancing cancer classification accuracy with a self-attention network using panel capture sequencing data
Source: Brief Bioinform. 2026 Mar 23;27(2):bbag120. doi: 10.1093/bib/bbag120 (PMC13006975; doi:10.1093/bib/bbag120)
Supplement: Supplementary_Table_bbag120 [file supplementary_table_bbag120.xlsx]

## Sheet: Table S1
Table S1	Information of all samples
Sample	Category	Source
1142368-TA	STAD	Local
1451907-TA	STAD	Local
1824570-TA	STAD	Local
1858749-TA	STAD	Local
1858797-TA	STAD	Local
1859066-TA	STAD	Local
1859720-TA	STAD	Local
1861501-TA	STAD	Local
1861798-TA	STAD	Local
1862363-TA	STAD	Local
1863619-TA	STAD	Local
1863866-TA	STAD	Local
1866441-TA	STAD	Local
1867051-TA	STAD	Local
1871828-TA	STAD	Local
1876889-TA	STAD	Local
1877640-TA	STAD	Local
1878515-TA	STAD	Local
1878841-TA	STAD	Local
1879876-TA	STAD	Local
1881624-TA	STAD	Local
1882193-TA	STAD	Local
1882777-TA	STAD	Local
1883030-TA	STAD	Local
1883329-TA	STAD	Local
728481-TA	STAD	Local
17S0076371_181002_I39_V100005839_merge	OV	Local
17S0083702_181004_I32_V100006440	OV	Local
17S0083713_181002_I39_V100005839_merge	OV	Local
17S0083714_181002_I39_V100005839	OV	Local
17S0083715_181002_I39_V100005839	OV	Local
17S0087746_180920_I35_V100005868	OV	Local
17S0087753_180920_I35_V100005868	OV	Local
17S0125885_180920_I35_V100005868	OV	Local
17S0134160-1_191013_I78_V300033517	OV	Local
18S0014959_191012_I33_V300033524	OV	Local
18S0016680-1_191012_I33_V300033524	OV	Local
18S0016681-1_191012_I33_V300033524	OV	Local
18S0016730-1_191013_I78_V300033517	OV	Local
18S0016848-1_191012_I33_V300033524	OV	Local
18S0016866-1_191013_I78_V300033517	OV	Local
18S0016867-1_191012_I33_V300033524	OV	Local
18S0016887_191024_I33_V300032298	OV	Local
18S0016888-1_191012_I33_V300033524	OV	Local
18S0016903-1_191012_I33_V300033524	OV	Local
18S0016904-1_191012_I33_V300033524	OV	Local
18S0016918-1_191012_I33_V300033524	OV	Local
18S0053823-1_180327_I169_CL1000690	OV	Local
18S0055497_180516_I127_CL1000712	OV	Local
18S0055498_180516_I127_CL1000712	OV	Local
18S0056549_180913_I35_V100005897	OV	Local
18S0057871_180913_I17_V100005893_merge	OV	Local
18S0057880_180913_I17_V100005893_merge	OV	Local
18S0057912_180618_I39_V100001188	OV	Local
18S0057963_180627_I3_V100001489	OV	Local
18S0059367_180910_I35_V100005686	OV	Local
18S0059416_180910_I35_V100005686	OV	Local
18S0059464_180910_I35_V100005686	OV	Local
18S0059503_180725_I3_V100003604	OV	Local
18S0059510_181120_I39_V100009095_merge	OV	Local
18S0059526_181120_I39_V100009095_merge	OV	Local
18S0059545_181120_I39_V100009095_merge	OV	Local
18S3047359_181014_I35_V100006638	OV	Local
18S3047364_181120_I39_V100009095_merge	OV	Local
18S3047379_180921_I32_V100005761_merge	OV	Local
18S3047742_180913_I35_V100005897	OV	Local
18S3047752_181120_I39_V100009095_merge	OV	Local
18S3047785_181120_I39_V100009095_merge	OV	Local
18S3047786_181120_I39_V100009095_merge	OV	Local
18S3047870_181120_I39_V100009095_merge	OV	Local
18S3047882_181120_I39_V100009095_merge	OV	Local
18S3049940_180918_I34_V100005854	OV	Local
18S3050380_190122_I20_V100010667	OV	Local
18S3053532_181130_I35_V100008591_merge	OV	Local
18S3053533_190122_I20_V100010667	OV	Local
18S3053574_181120_I39_V100009095_merge	OV	Local
18S3054925-1_181115_I35_V100008876	OV	Local
18S3198853_180723_I39_V100003743	OV	Local
18S3201764_191012_I33_V300033524	OV	Local
18S3208318_191101_I39_V300035924	OV	Local
18S3208328_191101_I39_V300035924	OV	Local
18S3208893_191101_I39_V300035924	OV	Local
18S3965073_180920_I35_V100005868	OV	Local
18S3965074_191101_I39_V300035924	OV	Local
18S3965304_191101_I39_V300035924_merge	OV	Local
18S3972347_191029_I39_V300033520	OV	Local
18S3981707_191029_I39_V300033520	OV	Local
18S3981708_191029_I39_V300033520	OV	Local
18S4025723_200311_I035_V30004793	OV	Local
18S4025725_200311_I035_V30004793	OV	Local
18S4029342-1_200325_I13_V300051025_merge	OV	Local
18S4066155_180924_I32_V100005768	OV	Local
18S4144546_181129_I39_V100009188_merge	OV	Local
18S4702087_190122_I20_V100010667	OV	Local
18S4702098_181202_I39_V100008594_merge	OV	Local
18S4702148_181205_I17_V100009212_merge	OV	Local
18S4702401_190308_I20_V100010705	OV	Local
18S4703289_181228_I39_V100010358_merge	OV	Local
18S4703360_190122_I20_V100010667	OV	Local
18S4703763_181228_I39_V100010358_merge	OV	Local
18S4703810_190103_I39_V100010599	OV	Local
20S06043299	CHOL	Local
20S11059934	CHOL	Local
20S11059953	CHOL	Local
20S11059959	CHOL	Local
20S11059998	CHOL	Local
20S11060002	CHOL	Local
20S11060015	CHOL	Local
20S11060028	CHOL	Local
20S11060033	CHOL	Local
20S11060048	CHOL	Local
20S11060050	CHOL	Local
20S11060056	CHOL	Local
20S11060075	CHOL	Local
20S11060076	CHOL	Local
20S11060084	CHOL	Local
20S11060634	CHOL	Local
20S11060656	CHOL	Local
20S11060662	CHOL	Local
20S11060663	CHOL	Local
20S11060666	CHOL	Local
20S11060669	CHOL	Local
20S11060686	CHOL	Local
20S11060695	CHOL	Local
20S11060702	CHOL	Local
20S11060715	CHOL	Local
20S11060717	CHOL	Local
20S4817283	CHOL	Local
20S6949385	CHOL	Local
20S6949389	CHOL	Local
20S6949540	CHOL	Local
20S6949545	CHOL	Local
20S6949634	CHOL	Local
20S6949652	CHOL	Local
20S6949654	CHOL	Local
20S6949658	CHOL	Local
20S6949668	CHOL	Local
20S6951725	CHOL	Local
20S6951759	CHOL	Local
21S01817467	CHOL	Local
21S06043278	CHOL	Local
21S06043280	CHOL	Local
21S06043289	CHOL	Local
21S06043305	CHOL	Local
21S06043306	CHOL	Local
21S06043321	CHOL	Local
21S06043325	CHOL	Local
21S06043326	CHOL	Local
21S06043330	CHOL	Local
21S06043331	CHOL	Local
21S06043483	CHOL	Local
21S06043503	CHOL	Local
21S06043513	CHOL	Local
21S06043515	CHOL	Local
21S06043520	CHOL	Local
21S06043535	CHOL	Local
21S06043539	CHOL	Local
21S06043548	CHOL	Local
21S06043553	CHOL	Local
21S06043565	CHOL	Local
21S06043572	CHOL	Local
21S06043573R	CHOL	Local
21S06043601	CHOL	Local
21S06043753	CHOL	Local
21S06043754	CHOL	Local
21S06043757	CHOL	Local
21S06043761	CHOL	Local
21S06043764	CHOL	Local
21S06043790	CHOL	Local
21S06043806	CHOL	Local
21S06043919	CHOL	Local
21S06043925	CHOL	Local
21S06043941	CHOL	Local
21S17540436	CHOL	Local
21S20580845	CHOL	Local
21S20580859	CHOL	Local
21S20580868	CHOL	Local
21S20580889	CHOL	Local
21S20580898	CHOL	Local
21S20581167	CHOL	Local
21S20581204	CHOL	Local
22S03641852	CHOL	Local
22S03641853	CHOL	Local
22S03641858	CHOL	Local
22S03641864	CHOL	Local
22S03641876	CHOL	Local
22S03641878	CHOL	Local
22S03641880	CHOL	Local
22S03641888	CHOL	Local
22S03641894	CHOL	Local
22S03641911	CHOL	Local
22S03641923	CHOL	Local
22S03641940	CHOL	Local
22S03641972	CHOL	Local
22S03641978	CHOL	Local
22S03641989	CHOL	Local
22S03641991	CHOL	Local
22S03641995	CHOL	Local
22S03641998	CHOL	Local
22S03642004	CHOL	Local
22S03642010R	CHOL	Local
22S03642026	CHOL	Local
22S03642027	CHOL	Local
22S03642046	CHOL	Local
22S03642053	CHOL	Local
22S03642059	CHOL	Local
22S03642077	CHOL	Local
22S03642092	CHOL	Local
22S03642100	CHOL	Local
22S03642117	CHOL	Local
22S03642127	CHOL	Local
22S03642131	CHOL	Local
22S03642150	CHOL	Local
22S03642157	CHOL	Local
22S03642159	CHOL	Local
22S03642168	CHOL	Local
22S27014463	CHOL	Local
22S27014545	CHOL	Local
22S27014559	CHOL	Local
22S27014562R	CHOL	Local
22S27014567	CHOL	Local
22S27014574	CHOL	Local
22S27014615	CHOL	Local
22S27014617	CHOL	Local
22S27014622	CHOL	Local
22S27014624	CHOL	Local
CCA508T005	CHOL	Local
CCA508T006	CHOL	Local
CCA508T011	CHOL	Local
CCA508T012	CHOL	Local
CCA508T013	CHOL	Local
CCA508T015	CHOL	Local
CCA508T016	CHOL	Local
CCA508T017	CHOL	Local
CCA508T019	CHOL	Local
CCA688T001	CHOL	Local
CCA688T002	CHOL	Local
CCA688T004	CHOL	Local
CCA688T007	CHOL	Local
CCA688T008	CHOL	Local
CCA688T009	CHOL	Local
CCA688T010	CHOL	Local
CCA688T014	CHOL	Local
CCA688T018	CHOL	Local
CCA688T024	CHOL	Local
CCA688T025	CHOL	Local
CCA688T026	CHOL	Local
CCA688T027	CHOL	Local
CCA688T028	CHOL	Local
CCA688T029	CHOL	Local
CCA688T030	CHOL	Local
CCA688T031	CHOL	Local
CCA688T032	CHOL	Local
CCA688T033	CHOL	Local
CCA688T034	CHOL	Local
CCA688T035	CHOL	Local
CCA688T036	CHOL	Local
CCA688T037	CHOL	Local
CCA688T038	CHOL	Local
CCA688T039	CHOL	Local
CCA688T040	CHOL	Local
CCA688T041	CHOL	Local
CCA688T043	CHOL	Local
CCA688T044	CHOL	Local
CCA688T045	CHOL	Local
CCA688T046	CHOL	Local
CCA688T047	CHOL	Local
CCA688T048	CHOL	Local
CCA688T049	CHOL	Local
CCA688T050	CHOL	Local
CCA688T051	CHOL	Local
CCA688T052	CHOL	Local
CCA688T053	CHOL	Local
CCA688T054	CHOL	Local
CCA688T055	CHOL	Local
CCA688T056	CHOL	Local
CCA688T057	CHOL	Local
CCA688T058	CHOL	Local
CCA688T059	CHOL	Local
CCA688T061	CHOL	Local
CCA688T062	CHOL	Local
CCA688T063	CHOL	Local
CCA688T064	CHOL	Local
CCA688T065	CHOL	Local
CCA688T066	CHOL	Local
CCA688T067	CHOL	Local
CCA688T068	CHOL	Local
CCA688T069	CHOL	Local
CCA688T070	CHOL	Local
CCA688T071	CHOL	Local
CCA688T072	CHOL	Local
CCA688T074	CHOL	Local
CCA688T075	CHOL	Local
CCA688T076	CHOL	Local
CCA688T077	CHOL	Local
1T	LUSC	Local
2T	LUSC	Local
3T	LUSC	Local
4T	LUAD	Local
6T	LUSC	Local
7T1	LUAD	Local
7T2	LUAD	Local
8T1	LUAD	Local
8T	LUAD	Local
CAA508T002	LIHC	Local
CAA508T003	LIHC	Local
CAA508T004	LIHC	Local
CAA508T007	LIHC	Local
CAA508T009	LIHC	Local
CAA508T010	LIHC	Local
CAA508T011	LIHC	Local
CAA508T012	LIHC	Local
CAA508T013	LIHC	Local
CAA508T015	LIHC	Local
CAA508T017	LIHC	Local
CAA508T018	LIHC	Local
CAA508T019	LIHC	Local
CAA508T020	LIHC	Local
CAA508T021	LIHC	Local
CAA508T022	LIHC	Local
CAA508T023	LIHC	Local
CAA508T026	LIHC	Local
CAA508T027	LIHC	Local
CAA508T030	LIHC	Local
CAA508T033	LIHC	Local
CAA508T035	LIHC	Local
CAA508T036	LIHC	Local
CAA508T037	LIHC	Local
CAA508T039	LIHC	Local
CAA508T040	LIHC	Local
CAA508T041	LIHC	Local
CAA688T001	LIHC	Local
CAA688T005	LIHC	Local
CAA688T006	LIHC	Local
CAA688T008	LIHC	Local
CAA688T016	LIHC	Local
CAA688T025	LIHC	Local
CAA688T028	LIHC	Local
CAA688T029	LIHC	Local
CAA688T031	LIHC	Local
CAA688T032	LIHC	Local
CAA688T034	LIHC	Local
CAA688T038	LIHC	Local
CAA688T042	LIHC	Local
CAA688T043	LIHC	Local
CAA688T044	LIHC	Local
CAA688T045	LIHC	Local
CAA688T046	LIHC	Local
CAA688T047	LIHC	Local
CAA688T048	LIHC	Local
CAA688T049	LIHC	Local
CAA688T050	LIHC	Local
CAA688T051	LIHC	Local
CAA688T052	LIHC	Local
CAA688T053	LIHC	Local
CAA688T054	LIHC	Local
CAA688T055	LIHC	Local
CAA688T056	LIHC	Local
CAA688T057	LIHC	Local
CAA688T058	LIHC	Local
CAA688T059	LIHC	Local
CAA688T060	LIHC	Local
CAA688T061	LIHC	Local
CAA688T062	LIHC	Local
CAA688T063	LIHC	Local
CAA688T064	LIHC	Local
CAA688T065	LIHC	Local
CAA688T067	LIHC	Local
CAA688T068	LIHC	Local
CAA688T069	LIHC	Local
CAA688T070	LIHC	Local
CAA688T071	LIHC	Local
CAA688T072	LIHC	Local
CAA688T074	LIHC	Local
CAA688T075	LIHC	Local
CAA688T076	LIHC	Local
CAA688T077	LIHC	Local
CAA688T078	LIHC	Local
CAA688T079	LIHC	Local
CAA688T080	LIHC	Local
CAA688T081	LIHC	Local
CAA688T082	LIHC	Local
CAA688T083	LIHC	Local
CAA688T084	LIHC	Local
CAA688T085	LIHC	Local
CAA688T086	LIHC	Local
CAA688T087	LIHC	Local
CAA688T088	LIHC	Local
CAA688T089	LIHC	Local
CAA688T090	LIHC	Local
CAA688T091	LIHC	Local
CAA688T092	LIHC	Local
CAA688T094	LIHC	Local
CAA688T095	LIHC	Local
CAA688T096	LIHC	Local
CAA688T097	LIHC	Local
CAA688T098	LIHC	Local
CAA688T100	LIHC	Local
CAA688T101	LIHC	Local
CAA688T102	LIHC	Local
CAA688T103	LIHC	Local
CAA688T104	LIHC	Local
CAA688T105	LIHC	Local
CAA688T106	LIHC	Local
CAA688T107	LIHC	Local
CAA688T108	LIHC	Local
CAA688T109	LIHC	Local
CAA688T111	LIHC	Local
CAA688T112	LIHC	Local
CAA688T113	LIHC	Local
CAA688T114	LIHC	Local
CAA688T115	LIHC	Local
CAA688T116	LIHC	Local
CAA688T117	LIHC	Local
CAA688T118	LIHC	Local
CAA688T120	LIHC	Local
CAA688T121	LIHC	Local
DT2111212435-1	CESC	Local
DT2111212436-1	CESC	Local
DT2111212432-1	CESC	Local
DT2111212433-1	CESC	Local
19S0733024	LUAD	Local
19S0735199	LUAD	Local
19S0735456	LUSC	Local
19S0736200	LUSC	Local
19S0737204	LUAD	Local
19S0737226	LUAD	Local
19S0737231	LUSC	Local
19S0737235	LUSC	Local
19S0737270	LUAD	Local
19S0737287	LUSC	Local
19S0737300	LUAD	Local
19S0737310	LUAD	Local
19S0737341	LUAD	Local
19S0737342	LUAD	Local
19S0737358	LUAD	Local
19S0737369	LUSC	Local
19S0737500	LUAD	Local
19S0737511	LUSC	Local
19S0739164	LUAD	Local
19S3005912	LUAD	Local
19S3005913	LUAD	Local
19S3005918	LUSC	Local
19S3005927	LUSC	Local
19S3558517	LUAD	Local
19S3558518	LUAD	Local
19S3558528	LUAD	Local
19S3558540	LUAD	Local
19S3558551	LUSC	Local
19S3558565	LUAD	Local
19S3558585	LUAD	Local
19S3558595	LUAD	Local
19S3558600	LUAD	Local
19S3558602	LUAD	Local
19S3558713	LUAD	Local
19S3558721	LUSC	Local
19S3558769	LUAD	Local
19S3558775	LUAD	Local
19S3558785	LUSC	Local
19S3558792	LUSC	Local
19S3558797	LUSC	Local
19S3558808	LUAD	Local
19S3558844	LUSC	Local
19S3558846	LUAD	Local
19S3558847	LUAD	Local
20S2130129	LUAD	Local
20S2130133	LUAD	Local
20S2130136	LUSC	Local
20S2130138	LUSC	Local
20S2130142	LUAD	Local
20S2130177	LUSC	Local
20S2130190	LUAD	Local
20S2130200	LUAD	Local
20S2130201	LUAD	Local
20S2130208	LUAD	Local
20S2130225	LUAD	Local
20S6949674	LUAD	Local
20S6949678	LUSC	Local
20S6949682	LUSC	Local
20S6949694	LUAD	Local
20S6949695	LUSC	Local
20S6949752	LUAD	Local
20S6949770	LUAD	Local
20S6949811	LUAD	Local
TCGA-2W-A8YY-01A-11D-A37N-09	CESC	TCGA
TCGA-4J-AA1J-01A-21D-A387-09	CESC	TCGA
TCGA-BI-A0VR-01A-11D-A10S-08	CESC	TCGA
TCGA-BI-A0VS-01A-11D-A10S-08	CESC	TCGA
TCGA-BI-A20A-01A-11D-A14W-08	CESC	TCGA
TCGA-C5-A0TN-01A-21D-A14W-08	CESC	TCGA
TCGA-C5-A1BE-01B-11D-A13W-08	CESC	TCGA
TCGA-C5-A1BF-01B-11D-A13W-08	CESC	TCGA
TCGA-C5-A1BI-01B-11D-A13W-08	CESC	TCGA
TCGA-C5-A1BJ-01A-11D-A13W-08	CESC	TCGA
TCGA-C5-A1BK-01B-11D-A13W-08	CESC	TCGA
TCGA-C5-A1BL-01A-11D-A13W-08	CESC	TCGA
TCGA-C5-A1BM-01A-11D-A13W-08	CESC	TCGA
TCGA-C5-A1BN-01B-11D-A14W-08	CESC	TCGA
TCGA-C5-A1M5-01A-11D-A13W-08	CESC	TCGA
TCGA-C5-A1M6-01A-11D-A13W-08	CESC	TCGA
TCGA-C5-A1M7-01A-11D-A13W-08	CESC	TCGA
TCGA-C5-A1M8-01A-21D-A13W-08	CESC	TCGA
TCGA-C5-A1M9-01A-11D-A13W-08	CESC	TCGA
TCGA-C5-A1ME-01A-11D-A13W-08	CESC	TCGA
TCGA-C5-A1MF-01A-11D-A13W-08	CESC	TCGA
TCGA-C5-A1MH-01A-11D-A14W-08	CESC	TCGA
TCGA-C5-A1MI-01A-11D-A14W-08	CESC	TCGA
TCGA-C5-A1MJ-01A-11D-A14W-08	CESC	TCGA
TCGA-C5-A1MK-01A-11D-A14W-08	CESC	TCGA
TCGA-C5-A1ML-01A-11D-A14W-08	CESC	TCGA
TCGA-C5-A1MN-01A-11D-A14W-08	CESC	TCGA
TCGA-C5-A1MP-01A-11D-A14W-08	CESC	TCGA
TCGA-C5-A1MQ-01A-11D-A14W-08	CESC	TCGA
TCGA-C5-A2LS-01A-22D-A22X-09	CESC	TCGA
TCGA-C5-A2LT-01A-11D-A18J-09	CESC	TCGA
TCGA-C5-A2LV-01A-11D-A18J-09	CESC	TCGA
TCGA-C5-A2LX-01A-11D-A18J-09	CESC	TCGA
TCGA-C5-A2LY-01A-31D-A18J-09	CESC	TCGA
TCGA-C5-A2M1-01A-11D-A18J-09	CESC	TCGA
TCGA-C5-A2M2-01A-21D-A18J-09	CESC	TCGA
TCGA-C5-A3HF-01A-11D-A20U-09	CESC	TCGA
TCGA-C5-A7CG-01A-11D-A32I-09	CESC	TCGA
TCGA-C5-A7CH-01A-11D-A33O-09	CESC	TCGA
TCGA-C5-A7CJ-01A-11D-A32I-09	CESC	TCGA
TCGA-C5-A7CK-01A-11D-A32I-09	CESC	TCGA
TCGA-C5-A7CL-01A-11D-A32I-09	CESC	TCGA
TCGA-C5-A7CM-01A-11D-A33O-09	CESC	TCGA
TCGA-C5-A7CO-01A-11D-A351-09	CESC	TCGA
TCGA-C5-A7UC-01A-11D-A351-09	CESC	TCGA
TCGA-C5-A7UE-01A-11D-A33O-09	CESC	TCGA
TCGA-C5-A7UH-01A-11D-A351-09	CESC	TCGA
TCGA-C5-A7UI-01A-11D-A36J-09	CESC	TCGA
TCGA-C5-A7X3-01A-11D-A351-09	CESC	TCGA
TCGA-C5-A7X5-01A-11D-A36J-09	CESC	TCGA
TCGA-C5-A7X8-01A-11D-A36J-09	CESC	TCGA
TCGA-C5-A7XC-01A-11D-A387-09	CESC	TCGA
TCGA-C5-A8XH-01A-11D-A37N-09	CESC	TCGA
TCGA-C5-A8XI-01A-11D-A37N-09	CESC	TCGA
TCGA-C5-A8XJ-01A-11D-A37N-09	CESC	TCGA
TCGA-C5-A8XK-01A-11D-A37N-09	CESC	TCGA
TCGA-C5-A8YQ-01A-11D-A37N-09	CESC	TCGA
TCGA-C5-A8YR-01A-12D-A37N-09	CESC	TCGA
TCGA-C5-A8ZZ-01A-11D-A37N-09	CESC	TCGA
TCGA-C5-A901-01A-11D-A37N-09	CESC	TCGA
TCGA-C5-A902-01A-11D-A37N-09	CESC	TCGA
TCGA-C5-A905-01A-11D-A37N-09	CESC	TCGA
TCGA-C5-A907-01A-11D-A37N-09	CESC	TCGA
TCGA-DG-A2KH-01A-21D-A22X-09	CESC	TCGA
TCGA-DG-A2KJ-01A-11D-A18J-09	CESC	TCGA
TCGA-DG-A2KK-01A-11D-A17W-09	CESC	TCGA
TCGA-DG-A2KL-01A-11D-A17W-09	CESC	TCGA
TCGA-DG-A2KM-01A-11D-A17W-09	CESC	TCGA
TCGA-DR-A0ZL-01A-11D-A10S-08	CESC	TCGA
TCGA-DR-A0ZM-01A-12D-A10S-08	CESC	TCGA
TCGA-DS-A0VK-01A-21D-A10S-08	CESC	TCGA
TCGA-DS-A0VL-01A-21D-A10S-08	CESC	TCGA
TCGA-DS-A0VM-01A-11D-A10S-08	CESC	TCGA
TCGA-DS-A0VN-01A-21D-A10S-08	CESC	TCGA
TCGA-DS-A1OA-01A-11D-A16Y-08	CESC	TCGA
TCGA-DS-A1OB-01A-11D-A16Y-08	CESC	TCGA
TCGA-DS-A1OD-01A-11D-A14W-08	CESC	TCGA
TCGA-DS-A3LQ-01A-21D-A21Q-09	CESC	TCGA
TCGA-DS-A5RQ-01A-11D-A28B-09	CESC	TCGA
TCGA-DS-A7WF-01A-11D-A351-09	CESC	TCGA
TCGA-DS-A7WH-01A-22D-A351-09	CESC	TCGA
TCGA-DS-A7WI-01A-12D-A351-09	CESC	TCGA
TCGA-EA-A1QS-01A-61D-A22X-09	CESC	TCGA
TCGA-EA-A1QT-01A-11D-A14W-08	CESC	TCGA
TCGA-EA-A3HQ-01A-11D-A20U-09	CESC	TCGA
TCGA-EA-A3HR-01A-11D-A20U-09	CESC	TCGA
TCGA-EA-A3HS-01A-11D-A20U-09	CESC	TCGA
TCGA-EA-A3HT-01A-61D-A21Q-09	CESC	TCGA
TCGA-EA-A3HU-01A-11D-A20U-09	CESC	TCGA
TCGA-EA-A3QD-01A-32D-A22X-09	CESC	TCGA
TCGA-EA-A3QE-01A-21D-A21Q-09	CESC	TCGA
TCGA-EA-A3Y4-01A-51D-A243-09	CESC	TCGA
TCGA-EA-A410-01A-11D-A243-09	CESC	TCGA
TCGA-EA-A411-01A-11D-A243-09	CESC	TCGA
TCGA-EA-A439-01A-11D-A243-09	CESC	TCGA
TCGA-EA-A43B-01A-81D-A243-09	CESC	TCGA
TCGA-EA-A5FO-01A-21D-A28B-09	CESC	TCGA
TCGA-EA-A5O9-01A-11D-A28B-09	CESC	TCGA
TCGA-EA-A5ZD-01A-11D-A28B-09	CESC	TCGA
TCGA-EA-A5ZE-01A-11D-A28B-09	CESC	TCGA
TCGA-EA-A5ZF-01A-11D-A28B-09	CESC	TCGA
TCGA-EA-A6QX-01A-12D-A33O-09	CESC	TCGA
TCGA-EA-A78R-01A-11D-A32I-09	CESC	TCGA
TCGA-EA-A97N-01A-11D-A387-09	CESC	TCGA
TCGA-EK-A2GZ-01A-11D-A17W-09	CESC	TCGA
TCGA-EK-A2H0-01A-11D-A17W-09	CESC	TCGA
TCGA-EK-A2H1-01A-11D-A17W-09	CESC	TCGA
TCGA-EK-A2IP-01A-11D-A17W-09	CESC	TCGA
TCGA-EK-A2PG-01A-11D-A18J-09	CESC	TCGA
TCGA-EK-A2PI-01A-11D-A18J-09	CESC	TCGA
TCGA-EK-A2PK-01A-11D-A18J-09	CESC	TCGA
TCGA-EK-A2PL-01A-11D-A18J-09	CESC	TCGA
TCGA-EK-A2PM-01A-11D-A18J-09	CESC	TCGA
TCGA-EK-A2R7-01A-11D-A18J-09	CESC	TCGA
TCGA-EK-A2R8-01A-21D-A18J-09	CESC	TCGA
TCGA-EK-A2R9-01A-11D-A18J-09	CESC	TCGA
TCGA-EK-A2RA-01A-11D-A18J-09	CESC	TCGA
TCGA-EK-A2RB-01A-11D-A18J-09	CESC	TCGA
TCGA-EK-A2RC-01A-11D-A18J-09	CESC	TCGA
TCGA-EK-A2RD-01A-12D-A20U-09	CESC	TCGA
TCGA-EK-A2RE-01A-11D-A18J-09	CESC	TCGA
TCGA-EK-A2RJ-01A-11D-A18J-09	CESC	TCGA
TCGA-EK-A2RK-01A-11D-A18J-09	CESC	TCGA
TCGA-EK-A2RL-01A-11D-A18J-09	CESC	TCGA
TCGA-EK-A2RM-01A-21D-A18J-09	CESC	TCGA
TCGA-EK-A2RN-01A-12D-A20U-09	CESC	TCGA
TCGA-EK-A2RO-01A-11D-A18J-09	CESC	TCGA
TCGA-EK-A3GK-01A-11D-A20U-09	CESC	TCGA
TCGA-EK-A3GM-01A-11D-A20U-09	CESC	TCGA
TCGA-EK-A3GN-01A-11D-A20U-09	CESC	TCGA
TCGA-EX-A1H5-01A-31D-A13W-08	CESC	TCGA
TCGA-EX-A1H6-01B-11D-A22X-09	CESC	TCGA
TCGA-EX-A3L1-01A-11D-A21Q-09	CESC	TCGA
TCGA-EX-A449-01A-11D-A243-09	CESC	TCGA
TCGA-EX-A69L-01A-11D-A32I-09	CESC	TCGA
TCGA-EX-A69M-01A-11D-A32I-09	CESC	TCGA
TCGA-EX-A8YF-01A-11D-A37N-09	CESC	TCGA
TCGA-FU-A23K-01A-11D-A16O-08	CESC	TCGA
TCGA-FU-A23L-01A-11D-A16O-08	CESC	TCGA
TCGA-FU-A2QG-01A-11D-A18J-09	CESC	TCGA
TCGA-FU-A3EO-01A-11D-A20U-09	CESC	TCGA
TCGA-FU-A3HY-01A-11D-A21Q-09	CESC	TCGA
TCGA-FU-A3HZ-01A-11D-A20U-09	CESC	TCGA
TCGA-FU-A3NI-01A-11D-A21Q-09	CESC	TCGA
TCGA-FU-A3TQ-01A-11D-A22X-09	CESC	TCGA
TCGA-FU-A3TX-01A-11D-A22X-09	CESC	TCGA
TCGA-FU-A3WB-01A-11D-A22X-09	CESC	TCGA
TCGA-FU-A3YQ-01A-11D-A22X-09	CESC	TCGA
TCGA-FU-A40J-01A-11D-A243-09	CESC	TCGA
TCGA-FU-A5XV-01A-11D-A28B-09	CESC	TCGA
TCGA-FU-A770-01A-11D-A33O-09	CESC	TCGA
TCGA-GH-A9DA-01A-21D-A37N-09	CESC	TCGA
TCGA-HG-A2PA-01A-11D-A20U-09	CESC	TCGA
TCGA-HG-A9SC-01A-21D-A42O-09	CESC	TCGA
TCGA-HM-A3JJ-01A-21D-A21Q-09	CESC	TCGA
TCGA-HM-A3JK-01A-11D-A21Q-09	CESC	TCGA
TCGA-HM-A6W2-01A-21D-A33O-09	CESC	TCGA
TCGA-HM-A6W2-06A-22D-A33O-09	CESC	TCGA
TCGA-IR-A3L7-01A-21D-A20U-09	CESC	TCGA
TCGA-IR-A3LA-01A-11D-A22X-09	CESC	TCGA
TCGA-IR-A3LB-01A-11D-A243-09	CESC	TCGA
TCGA-IR-A3LF-01A-21D-A22X-09	CESC	TCGA
TCGA-IR-A3LH-01A-21D-A20U-09	CESC	TCGA
TCGA-IR-A3LI-01A-11D-A20U-09	CESC	TCGA
TCGA-IR-A3LK-01A-12D-A20U-09	CESC	TCGA
TCGA-IR-A3LL-01A-11D-A20U-09	CESC	TCGA
TCGA-JW-A5VG-01A-11D-A28B-09	CESC	TCGA
TCGA-JW-A5VH-01A-11D-A28B-09	CESC	TCGA
TCGA-JW-A5VI-01A-11D-A28B-09	CESC	TCGA
TCGA-JW-A5VJ-01A-11D-A28B-09	CESC	TCGA
TCGA-JW-A5VK-01A-11D-A28B-09	CESC	TCGA
TCGA-JW-A5VL-01A-11D-A28B-09	CESC	TCGA
TCGA-JW-A69B-01A-11D-A32I-09	CESC	TCGA
TCGA-JW-A852-01A-11D-A351-09	CESC	TCGA
TCGA-JW-AAVH-01A-11D-A387-09	CESC	TCGA
TCGA-JX-A3PZ-01A-11D-A21Q-09	CESC	TCGA
TCGA-JX-A3Q0-01A-11D-A21Q-09	CESC	TCGA
TCGA-JX-A3Q8-01A-11D-A21Q-09	CESC	TCGA
TCGA-JX-A5QV-01A-22D-A28B-09	CESC	TCGA
TCGA-LP-A4AU-01A-32D-A243-09	CESC	TCGA
TCGA-LP-A4AV-01A-11D-A243-09	CESC	TCGA
TCGA-LP-A4AW-01A-11D-A243-09	CESC	TCGA
TCGA-LP-A4AX-01A-12D-A243-09	CESC	TCGA
TCGA-LP-A5U2-01A-11D-A28B-09	CESC	TCGA
TCGA-LP-A5U3-01A-11D-A28B-09	CESC	TCGA
TCGA-LP-A7HU-01A-11D-A33O-09	CESC	TCGA
TCGA-MA-AA3W-01A-11D-A387-09	CESC	TCGA
TCGA-MA-AA3X-01A-22D-A42O-09	CESC	TCGA
TCGA-MA-AA3Y-01A-11D-A387-09	CESC	TCGA
TCGA-MA-AA3Z-01A-11D-A387-09	CESC	TCGA
TCGA-MA-AA41-01A-11D-A387-09	CESC	TCGA
TCGA-MA-AA42-01A-12D-A387-09	CESC	TCGA
TCGA-MA-AA43-01A-11D-A42O-09	CESC	TCGA
TCGA-MU-A5YI-01A-11D-A32I-09	CESC	TCGA
TCGA-MU-A8JM-01A-11D-A36J-09	CESC	TCGA
TCGA-MY-A913-01A-11D-A37N-09	CESC	TCGA
TCGA-PN-A8MA-01A-11D-A36J-09	CESC	TCGA
TCGA-Q1-A5R1-01A-11D-A28B-09	CESC	TCGA
TCGA-Q1-A5R2-01A-11D-A28B-09	CESC	TCGA
TCGA-Q1-A5R3-01A-11D-A28B-09	CESC	TCGA
TCGA-Q1-A6DT-01A-11D-A32I-09	CESC	TCGA
TCGA-Q1-A6DV-01A-11D-A32I-09	CESC	TCGA
TCGA-Q1-A6DW-01A-11D-A32I-09	CESC	TCGA
TCGA-Q1-A73O-01A-11D-A32I-09	CESC	TCGA
TCGA-Q1-A73P-01A-11D-A32I-09	CESC	TCGA
TCGA-Q1-A73Q-01A-21D-A32I-09	CESC	TCGA
TCGA-Q1-A73R-01A-11D-A33O-09	CESC	TCGA
TCGA-Q1-A73S-01A-11D-A33O-09	CESC	TCGA
TCGA-R2-A69V-01A-11D-A32I-09	CESC	TCGA
TCGA-RA-A741-01A-11D-A33O-09	CESC	TCGA
TCGA-UC-A7PD-01A-11D-A351-09	CESC	TCGA
TCGA-UC-A7PF-01A-11D-A351-09	CESC	TCGA
TCGA-UC-A7PG-01A-11D-A42O-09	CESC	TCGA
TCGA-UC-A7PG-06A-11D-A42O-09	CESC	TCGA
TCGA-UC-A7PI-01A-11D-A42O-09	CESC	TCGA
TCGA-VS-A8EB-01A-11D-A36J-09	CESC	TCGA
TCGA-VS-A8EC-01A-11D-A36J-09	CESC	TCGA
TCGA-VS-A8EG-01A-11D-A36J-09	CESC	TCGA
TCGA-VS-A8EH-01A-11D-A36J-09	CESC	TCGA
TCGA-VS-A8EI-01A-11D-A37N-09	CESC	TCGA
TCGA-VS-A8EJ-01A-11D-A37N-09	CESC	TCGA
TCGA-VS-A8EK-01A-12D-A37N-09	CESC	TCGA
TCGA-VS-A8EL-01A-11D-A37N-09	CESC	TCGA
TCGA-VS-A8Q8-01A-11D-A37N-09	CESC	TCGA
TCGA-VS-A8Q9-01A-12D-A37N-09	CESC	TCGA
TCGA-VS-A8QA-01A-11D-A37N-09	CESC	TCGA
TCGA-VS-A8QC-01A-11D-A37N-09	CESC	TCGA
TCGA-VS-A8QF-01A-21D-A37N-09	CESC	TCGA
TCGA-VS-A8QH-01A-11D-A37N-09	CESC	TCGA
TCGA-VS-A8QM-01A-11D-A37N-09	CESC	TCGA
TCGA-VS-A94W-01A-12D-A37N-09	CESC	TCGA
TCGA-VS-A94X-01A-11D-A387-09	CESC	TCGA
TCGA-VS-A94Y-01A-11D-A387-09	CESC	TCGA
TCGA-VS-A94Z-01A-11D-A387-09	CESC	TCGA
TCGA-VS-A950-01A-11D-A42O-09	CESC	TCGA
TCGA-VS-A952-01A-11D-A387-09	CESC	TCGA
TCGA-VS-A953-01A-11D-A387-09	CESC	TCGA
TCGA-VS-A954-01A-11D-A387-09	CESC	TCGA
TCGA-VS-A957-01A-11D-A42O-09	CESC	TCGA
TCGA-VS-A958-01A-11D-A42O-09	CESC	TCGA
TCGA-VS-A959-01A-11D-A42O-09	CESC	TCGA
TCGA-VS-A9U5-01A-11D-A42O-09	CESC	TCGA
TCGA-VS-A9U6-01A-11D-A42O-09	CESC	TCGA
TCGA-VS-A9U7-01A-11D-A42O-09	CESC	TCGA
TCGA-VS-A9UA-01A-11D-A42O-09	CESC	TCGA
TCGA-VS-A9UB-01A-22D-A42O-09	CESC	TCGA
TCGA-VS-A9UC-01A-11D-A42O-09	CESC	TCGA
TCGA-VS-A9UD-01A-11D-A42O-09	CESC	TCGA
TCGA-VS-A9UH-01A-11D-A42O-09	CESC	TCGA
TCGA-VS-A9UI-01A-11D-A42O-09	CESC	TCGA
TCGA-VS-A9UJ-01A-11D-A42O-09	CESC	TCGA
TCGA-VS-A9UL-01A-11D-A42O-09	CESC	TCGA
TCGA-VS-A9UM-01A-11D-A42O-09	CESC	TCGA
TCGA-VS-A9UO-01A-11D-A42O-09	CESC	TCGA
TCGA-VS-A9UP-01A-11D-A42O-09	CESC	TCGA
TCGA-VS-A9UQ-01A-21D-A42O-09	CESC	TCGA
TCGA-VS-A9UR-01A-11D-A42O-09	CESC	TCGA
TCGA-VS-A9UT-01A-11D-A42O-09	CESC	TCGA
TCGA-VS-A9UU-01A-11D-A42O-09	CESC	TCGA
TCGA-VS-A9UV-01A-11D-A42O-09	CESC	TCGA
TCGA-VS-A9UY-01A-11D-A42O-09	CESC	TCGA
TCGA-VS-A9UZ-01A-11D-A42O-09	CESC	TCGA
TCGA-VS-A9V0-01A-11D-A42O-09	CESC	TCGA
TCGA-VS-A9V1-01A-11D-A42O-09	CESC	TCGA
TCGA-VS-A9V2-01A-11D-A42O-09	CESC	TCGA
TCGA-VS-A9V3-01A-11D-A42O-09	CESC	TCGA
TCGA-VS-A9V4-01A-12D-A42O-09	CESC	TCGA
TCGA-VS-A9V5-01A-11D-A42O-09	CESC	TCGA
TCGA-VS-AA62-01A-11D-A42O-09	CESC	TCGA
TCGA-WL-A834-01A-11D-A351-09	CESC	TCGA
TCGA-XS-A8TJ-01A-11D-A36J-09	CESC	TCGA
TCGA-ZJ-A8QO-01A-11D-A37N-09	CESC	TCGA
TCGA-ZJ-A8QQ-01A-11D-A37N-09	CESC	TCGA
TCGA-ZJ-A8QR-01A-11D-A37N-09	CESC	TCGA
TCGA-ZJ-AAX4-01A-11D-A42O-09	CESC	TCGA
TCGA-ZJ-AAX8-01A-11D-A42O-09	CESC	TCGA
TCGA-ZJ-AAXA-01A-11D-A42O-09	CESC	TCGA
TCGA-ZJ-AAXB-01A-11D-A42O-09	CESC	TCGA
TCGA-ZJ-AAXD-01A-21D-A42O-09	CESC	TCGA
TCGA-ZJ-AAXF-01A-31D-A42O-09	CESC	TCGA
TCGA-ZJ-AAXI-01A-11D-A42O-09	CESC	TCGA
TCGA-ZJ-AAXJ-01A-11D-A42O-09	CESC	TCGA
TCGA-ZJ-AAXN-01A-11D-A42O-09	CESC	TCGA
TCGA-ZJ-AAXT-01A-11D-A42O-09	CESC	TCGA
TCGA-ZJ-AAXU-01A-11D-A42O-09	CESC	TCGA
TCGA-ZJ-AB0H-01A-11D-A42O-09	CESC	TCGA
TCGA-ZJ-AB0I-01A-11D-A42O-09	CESC	TCGA
TCGA-ZX-AA5X-01A-11D-A42O-09	CESC	TCGA
TCGA-3X-AAV9-01A-72D-A417-09	CHOL	TCGA
TCGA-3X-AAVA-01A-11D-A417-09	CHOL	TCGA
TCGA-3X-AAVB-01A-31D-A417-09	CHOL	TCGA
TCGA-3X-AAVC-01A-21D-A417-09	CHOL	TCGA
TCGA-3X-AAVE-01A-11D-A417-09	CHOL	TCGA
TCGA-4G-AAZF-01A-12D-A46P-09	CHOL	TCGA
TCGA-4G-AAZG-01A-11D-A46P-09	CHOL	TCGA
TCGA-4G-AAZO-01A-12D-A417-09	CHOL	TCGA
TCGA-4G-AAZR-01A-11D-A46P-09	CHOL	TCGA
TCGA-4G-AAZT-01A-11D-A417-09	CHOL	TCGA
TCGA-5A-A8ZF-01A-12D-A46P-09	CHOL	TCGA
TCGA-5A-A8ZG-01A-11D-A46P-09	CHOL	TCGA
TCGA-W5-AA2G-01A-11D-A417-09	CHOL	TCGA
TCGA-W5-AA2I-01A-32D-A417-09	CHOL	TCGA
TCGA-W5-AA2J-01A-31D-A46P-09	CHOL	TCGA
TCGA-W5-AA2K-01A-11D-A46P-09	CHOL	TCGA
TCGA-W5-AA2M-01A-11D-A46P-09	CHOL	TCGA
TCGA-W5-AA2O-01A-11D-A417-09	CHOL	TCGA
TCGA-W5-AA2Q-01A-11D-A417-09	CHOL	TCGA
TCGA-W5-AA2R-01A-11D-A417-09	CHOL	TCGA
TCGA-W5-AA2T-01A-12D-A417-09	CHOL	TCGA
TCGA-W5-AA2U-01A-11D-A417-09	CHOL	TCGA
TCGA-W5-AA2W-01A-11D-A417-09	CHOL	TCGA
TCGA-W5-AA2X-01A-11D-A417-09	CHOL	TCGA
TCGA-W5-AA2Z-01A-11D-A417-09	CHOL	TCGA
TCGA-W5-AA30-01A-31D-A417-09	CHOL	TCGA
TCGA-W5-AA31-01A-11D-A417-09	CHOL	TCGA
TCGA-W5-AA33-01A-11D-A417-09	CHOL	TCGA
TCGA-W5-AA34-01A-11D-A417-09	CHOL	TCGA
TCGA-W5-AA36-01A-11D-A417-09	CHOL	TCGA
TCGA-W5-AA38-01A-11D-A417-09	CHOL	TCGA
TCGA-W5-AA39-01A-11D-A417-09	CHOL	TCGA
TCGA-W6-AA0S-01A-11D-A417-09	CHOL	TCGA
TCGA-W6-AA0T-01A-31D-A46P-09	CHOL	TCGA
TCGA-W7-A93O-01A-31D-A46P-09	CHOL	TCGA
TCGA-W7-A93P-01A-12D-A46P-09	CHOL	TCGA
TCGA-WD-A7RX-01A-12D-A417-09	CHOL	TCGA
TCGA-YR-A95A-01A-12D-A417-09	CHOL	TCGA
TCGA-ZD-A8I3-01A-11D-A417-09	CHOL	TCGA
TCGA-ZH-A8Y1-01A-11D-A417-09	CHOL	TCGA
TCGA-ZH-A8Y2-01A-11D-A417-09	CHOL	TCGA
TCGA-ZH-A8Y3-01A-11D-A46P-09	CHOL	TCGA
TCGA-ZH-A8Y4-01A-11D-A417-09	CHOL	TCGA
TCGA-ZH-A8Y5-01A-11D-A417-09	CHOL	TCGA
TCGA-ZH-A8Y6-01A-11D-A417-09	CHOL	TCGA
TCGA-ZH-A8Y7-01A-21D-A46P-09	CHOL	TCGA
TCGA-ZH-A8Y8-01A-51D-A417-09	CHOL	TCGA
TCGA-ZK-AAYZ-01A-12D-A46P-09	CHOL	TCGA
TCGA-ZU-A8S4-01A-11D-A417-09	CHOL	TCGA
TCGA-3L-AA1B-01A-11D-A36X-10	COAD	TCGA
TCGA-4N-A93T-01A-11D-A36X-10	COAD	TCGA
TCGA-4T-AA8H-01A-11D-A40P-10	COAD	TCGA
TCGA-5M-AAT4-01A-11D-A40P-10	COAD	TCGA
TCGA-5M-AAT5-01A-21D-A40P-10	COAD	TCGA
TCGA-5M-AAT6-01A-11D-A40P-10	COAD	TCGA
TCGA-5M-AATA-01A-31D-A40P-10	COAD	TCGA
TCGA-5M-AATE-01A-11D-A40P-10	COAD	TCGA
TCGA-A6-2671-01A-01D-1408-10	COAD	TCGA
TCGA-A6-2672-01B-03D-2298-08	COAD	TCGA
TCGA-A6-2674-01A-02D-1953-10	COAD	TCGA
TCGA-A6-2674-01A-02D-A270-10	COAD	TCGA
TCGA-A6-2674-01B-04D-A270-10	COAD	TCGA
TCGA-A6-2675-01A-02D-1719-10	COAD	TCGA
TCGA-A6-2677-01A-01D-A270-10	COAD	TCGA
TCGA-A6-2677-01B-02D-A270-10	COAD	TCGA
TCGA-A6-2678-01A-01D-1953-10	COAD	TCGA
TCGA-A6-2679-01A-02D-1408-10	COAD	TCGA
TCGA-A6-2680-01A-01D-1408-10	COAD	TCGA
TCGA-A6-2681-01A-01D-1408-10	COAD	TCGA
TCGA-A6-2682-01A-01D-1408-10	COAD	TCGA
TCGA-A6-2683-01A-01D-1953-10	COAD	TCGA
TCGA-A6-2684-01A-01D-A270-10	COAD	TCGA
TCGA-A6-2684-01C-08D-A270-10	COAD	TCGA
TCGA-A6-2685-01A-01D-1408-10	COAD	TCGA
TCGA-A6-2686-01A-01D-1408-10	COAD	TCGA
TCGA-A6-3807-01A-01W-0995-10	COAD	TCGA
TCGA-A6-3808-01A-01W-0995-10	COAD	TCGA
TCGA-A6-3809-01A-01D-A270-10	COAD	TCGA
TCGA-A6-3809-01B-04D-A270-10	COAD	TCGA
TCGA-A6-3810-01A-01D-A270-10	COAD	TCGA
TCGA-A6-3810-01B-04D-A270-10	COAD	TCGA
TCGA-A6-4105-01A-02D-1771-10	COAD	TCGA
TCGA-A6-4107-01A-02D-1408-10	COAD	TCGA
TCGA-A6-5656-01A-21D-1835-10	COAD	TCGA
TCGA-A6-5656-01A-21D-A270-10	COAD	TCGA
TCGA-A6-5657-01A-01D-1650-10	COAD	TCGA
TCGA-A6-5659-01A-01D-1650-10	COAD	TCGA
TCGA-A6-5659-01A-01D-A270-10	COAD	TCGA
TCGA-A6-5659-01B-04D-A270-10	COAD	TCGA
TCGA-A6-5660-01A-01D-1650-10	COAD	TCGA
TCGA-A6-5661-01A-01D-1650-10	COAD	TCGA
TCGA-A6-5662-01A-01D-1650-10	COAD	TCGA
TCGA-A6-5664-01A-21D-1835-10	COAD	TCGA
TCGA-A6-5665-01A-01D-1650-10	COAD	TCGA
TCGA-A6-5665-01B-03D-2298-08	COAD	TCGA
TCGA-A6-5666-01A-01D-1650-10	COAD	TCGA
TCGA-A6-5667-01A-21D-1719-10	COAD	TCGA
TCGA-A6-6137-01A-11D-1771-10	COAD	TCGA
TCGA-A6-6138-01A-11D-1771-10	COAD	TCGA
TCGA-A6-6142-01A-11D-1771-10	COAD	TCGA
TCGA-A6-6648-01A-11D-1771-10	COAD	TCGA
TCGA-A6-6649-01A-11D-1771-10	COAD	TCGA
TCGA-A6-6650-01A-11D-1771-10	COAD	TCGA
TCGA-A6-6650-01B-02D-A270-10	COAD	TCGA
TCGA-A6-6651-01A-21D-1835-10	COAD	TCGA
TCGA-A6-6652-01A-11D-1771-10	COAD	TCGA
TCGA-A6-6653-01A-11D-1771-10	COAD	TCGA
TCGA-A6-6654-01A-21D-1835-10	COAD	TCGA
TCGA-A6-6780-01A-11D-1835-10	COAD	TCGA
TCGA-A6-6780-01A-11D-A270-10	COAD	TCGA
TCGA-A6-6780-01B-04D-A270-10	COAD	TCGA
TCGA-A6-6781-01A-22D-1924-10	COAD	TCGA
TCGA-A6-6781-01A-22D-A270-10	COAD	TCGA
TCGA-A6-6781-01B-06D-A270-10	COAD	TCGA
TCGA-A6-6782-01A-11D-1835-10	COAD	TCGA
TCGA-A6-A565-01A-31D-A28G-10	COAD	TCGA
TCGA-A6-A566-01A-11D-A28G-10	COAD	TCGA
TCGA-A6-A567-01A-31D-A28G-10	COAD	TCGA
TCGA-A6-A56B-01A-31D-A28G-10	COAD	TCGA
TCGA-A6-A5ZU-01A-11D-A28G-10	COAD	TCGA
TCGA-AA-3488-01A-01D-1408-10	COAD	TCGA
TCGA-AA-3489-01A-21D-1835-10	COAD	TCGA
TCGA-AA-3492-01A-01D-1408-10	COAD	TCGA
TCGA-AA-3494-01A-01D-1408-10	COAD	TCGA
TCGA-AA-3495-01A-01D-1408-10	COAD	TCGA
TCGA-AA-3496-01A-21D-1835-10	COAD	TCGA
TCGA-AA-3502-01A-01D-1408-10	COAD	TCGA
TCGA-AA-3506-01A-01D-2188-10	COAD	TCGA
TCGA-AA-3509-01A-01D-1408-10	COAD	TCGA
TCGA-AA-3510-01A-01D-1408-10	COAD	TCGA
TCGA-AA-3511-01A-21D-1835-10	COAD	TCGA
TCGA-AA-3514-01A-02D-1953-10	COAD	TCGA
TCGA-AA-3517-01A-01D-1953-10	COAD	TCGA
TCGA-AA-3519-01A-02D-1953-10	COAD	TCGA
TCGA-AA-3520-01A-01D-1953-10	COAD	TCGA
TCGA-AA-3521-01A-01D-1953-10	COAD	TCGA
TCGA-AA-3522-01A-01W-0831-10	COAD	TCGA
TCGA-AA-3524-01A-02D-1953-10	COAD	TCGA
TCGA-AA-3526-01A-02D-1953-10	COAD	TCGA
TCGA-AA-3529-01A-02D-1953-10	COAD	TCGA
TCGA-AA-3530-01A-01W-0995-10	COAD	TCGA
TCGA-AA-3531-01A-01D-1953-10	COAD	TCGA
TCGA-AA-3532-01A-01D-1953-10	COAD	TCGA
TCGA-AA-3534-01A-01D-1953-10	COAD	TCGA
TCGA-AA-3538-01A-01D-1953-10	COAD	TCGA
TCGA-AA-3544-01A-01D-1953-10	COAD	TCGA
TCGA-AA-3548-01A-01D-1953-10	COAD	TCGA
TCGA-AA-3549-01A-02D-1953-10	COAD	TCGA
TCGA-AA-3556-01A-01D-1953-10	COAD	TCGA
TCGA-AA-3560-01A-01D-1953-10	COAD	TCGA
TCGA-AA-3561-01A-01D-1953-10	COAD	TCGA
TCGA-AA-3655-01A-02D-1719-10	COAD	TCGA
TCGA-AA-3660-01A-01D-1719-10	COAD	TCGA
TCGA-AA-3662-01A-01D-1719-10	COAD	TCGA
TCGA-AA-3663-01A-01D-1719-10	COAD	TCGA
TCGA-AA-3664-01A-01W-0900-09	COAD	TCGA
TCGA-AA-3666-01A-02W-0900-09	COAD	TCGA
TCGA-AA-3667-01A-01W-0900-09	COAD	TCGA
TCGA-AA-3672-01A-01W-0900-09	COAD	TCGA
TCGA-AA-3673-01A-01W-0900-09	COAD	TCGA
TCGA-AA-3675-01A-02W-0900-09	COAD	TCGA
TCGA-AA-3678-01A-01W-0900-09	COAD	TCGA
TCGA-AA-3679-01A-02W-0900-09	COAD	TCGA
TCGA-AA-3680-01A-01W-0900-09	COAD	TCGA
TCGA-AA-3681-01A-01W-0900-09	COAD	TCGA
TCGA-AA-3684-01A-02W-0900-09	COAD	TCGA
TCGA-AA-3685-01A-02W-0900-09	COAD	TCGA
TCGA-AA-3688-01A-01W-0900-09	COAD	TCGA
TCGA-AA-3692-01A-01W-0900-09	COAD	TCGA
TCGA-AA-3693-01A-01W-0900-09	COAD	TCGA
TCGA-AA-3695-01A-01W-0900-09	COAD	TCGA
TCGA-AA-3696-01A-01W-0900-09	COAD	TCGA
TCGA-AA-3697-01A-01D-1719-10	COAD	TCGA
TCGA-AA-3712-01A-21D-1719-10	COAD	TCGA
TCGA-AA-3713-01A-21D-1719-10	COAD	TCGA
TCGA-AA-3715-01A-01W-0900-09	COAD	TCGA
TCGA-AA-3811-01A-01D-1981-10	COAD	TCGA
TCGA-AA-3811-01A-01W-0995-10	COAD	TCGA
TCGA-AA-3812-01A-01W-0900-09	COAD	TCGA
TCGA-AA-3814-01A-01W-0900-09	COAD	TCGA
TCGA-AA-3815-01A-01W-0995-10	COAD	TCGA
TCGA-AA-3818-01A-01W-0900-09	COAD	TCGA
TCGA-AA-3819-01A-01W-0900-09	COAD	TCGA
TCGA-AA-3821-01A-01W-0995-10	COAD	TCGA
TCGA-AA-3831-01A-01W-0900-09	COAD	TCGA
TCGA-AA-3833-01A-01W-0900-09	COAD	TCGA
TCGA-AA-3837-01A-01W-0900-09	COAD	TCGA
TCGA-AA-3841-01A-01W-0900-09	COAD	TCGA
TCGA-AA-3842-01A-01W-0995-10	COAD	TCGA
TCGA-AA-3844-01A-01W-0995-10	COAD	TCGA
TCGA-AA-3845-01A-01D-1981-10	COAD	TCGA
TCGA-AA-3845-01A-01W-0995-10	COAD	TCGA
TCGA-AA-3846-01A-01W-0995-10	COAD	TCGA
TCGA-AA-3848-01A-01W-0900-09	COAD	TCGA
TCGA-AA-3850-01A-01W-0995-10	COAD	TCGA
TCGA-AA-3851-01A-01W-0995-10	COAD	TCGA
TCGA-AA-3852-01A-01W-0900-09	COAD	TCGA
TCGA-AA-3854-01A-01W-0900-09	COAD	TCGA
TCGA-AA-3855-01A-01W-0995-10	COAD	TCGA
TCGA-AA-3856-01A-01W-0900-09	COAD	TCGA
TCGA-AA-3858-01A-01W-0900-09	COAD	TCGA
TCGA-AA-3860-01A-02W-0900-09	COAD	TCGA
TCGA-AA-3861-01A-01W-0995-10	COAD	TCGA
TCGA-AA-3862-01A-01W-0995-10	COAD	TCGA
TCGA-AA-3864-01A-01D-1981-10	COAD	TCGA
TCGA-AA-3866-01A-01W-0995-10	COAD	TCGA
TCGA-AA-3867-01A-01W-0995-10	COAD	TCGA
TCGA-AA-3869-01A-01W-0995-10	COAD	TCGA
TCGA-AA-3870-01A-01W-0995-10	COAD	TCGA
TCGA-AA-3872-01A-01W-0995-10	COAD	TCGA
TCGA-AA-3875-01A-01W-0900-09	COAD	TCGA
TCGA-AA-3877-01A-01W-0995-10	COAD	TCGA
TCGA-AA-3930-01A-01W-0995-10	COAD	TCGA
TCGA-AA-3939-01A-01W-0995-10	COAD	TCGA
TCGA-AA-3941-01A-01W-0995-10	COAD	TCGA
TCGA-AA-3947-01A-01D-1981-10	COAD	TCGA
TCGA-AA-3949-01A-01W-0995-10	COAD	TCGA
TCGA-AA-3950-01A-02W-0995-10	COAD	TCGA
TCGA-AA-3952-01A-01W-0995-10	COAD	TCGA
TCGA-AA-3955-01A-02W-0995-10	COAD	TCGA
TCGA-AA-3956-01A-02W-0995-10	COAD	TCGA
TCGA-AA-3966-01A-01D-1981-10	COAD	TCGA
TCGA-AA-3966-01A-01W-1073-09	COAD	TCGA
TCGA-AA-3967-01A-01W-1073-09	COAD	TCGA
TCGA-AA-3968-01A-01W-0995-10	COAD	TCGA
TCGA-AA-3971-01A-01W-0995-10	COAD	TCGA
TCGA-AA-3972-01A-01W-0995-10	COAD	TCGA
TCGA-AA-3973-01A-01W-0995-10	COAD	TCGA
TCGA-AA-3975-01A-01W-0995-10	COAD	TCGA
TCGA-AA-3976-01A-01W-0995-10	COAD	TCGA
TCGA-AA-3977-01A-01D-1981-10	COAD	TCGA
TCGA-AA-3977-01A-01W-0995-10	COAD	TCGA
TCGA-AA-3979-01A-01W-0995-10	COAD	TCGA
TCGA-AA-3980-01A-02W-0995-10	COAD	TCGA
TCGA-AA-3982-01A-02W-0995-10	COAD	TCGA
TCGA-AA-3984-01A-02D-1981-10	COAD	TCGA
TCGA-AA-3984-01A-02W-0995-10	COAD	TCGA
TCGA-AA-3986-01A-02W-0995-10	COAD	TCGA
TCGA-AA-3989-01A-01W-0995-10	COAD	TCGA
TCGA-AA-3994-01A-01W-1073-09	COAD	TCGA
TCGA-AA-A004-01A-01W-A00E-09	COAD	TCGA
TCGA-AA-A00N-01A-02D-A17O-10	COAD	TCGA
TCGA-AA-A00N-01A-02W-A00E-09	COAD	TCGA
TCGA-AA-A00O-01A-02W-A00E-09	COAD	TCGA
TCGA-AA-A00Z-01A-01D-A17O-10	COAD	TCGA
TCGA-AA-A010-01A-01D-A17O-10	COAD	TCGA
TCGA-AA-A010-01A-01W-A00E-09	COAD	TCGA
TCGA-AA-A017-01A-01W-A00E-09	COAD	TCGA
TCGA-AA-A01C-01A-01W-A00E-09	COAD	TCGA
TCGA-AA-A01D-01A-01W-A00E-09	COAD	TCGA
TCGA-AA-A01I-01A-02W-A00E-09	COAD	TCGA
TCGA-AA-A01K-01A-01W-A00E-09	COAD	TCGA
TCGA-AA-A01P-01A-21D-A17O-10	COAD	TCGA
TCGA-AA-A01P-01A-21W-A096-10	COAD	TCGA
TCGA-AA-A01R-01A-21D-A17O-10	COAD	TCGA
TCGA-AA-A01R-01A-21W-A096-10	COAD	TCGA
TCGA-AA-A01S-01A-21W-A096-10	COAD	TCGA
TCGA-AA-A01T-01A-21W-A096-10	COAD	TCGA
TCGA-AA-A01V-01A-23W-A096-10	COAD	TCGA
TCGA-AA-A01X-01A-21W-A096-10	COAD	TCGA
TCGA-AA-A01Z-01A-11W-A096-10	COAD	TCGA
TCGA-AA-A022-01A-21D-A17O-10	COAD	TCGA
TCGA-AA-A022-01A-21W-A096-10	COAD	TCGA
TCGA-AA-A024-01A-02W-A00E-09	COAD	TCGA
TCGA-AA-A029-01A-01W-A00E-09	COAD	TCGA
TCGA-AA-A02E-01A-01W-A00E-09	COAD	TCGA
TCGA-AA-A02F-01A-01W-A00E-09	COAD	TCGA
TCGA-AA-A02H-01A-01W-A00E-09	COAD	TCGA
TCGA-AA-A02J-01A-01W-A00E-09	COAD	TCGA
TCGA-AA-A02K-01A-21W-A096-10	COAD	TCGA
TCGA-AA-A02O-01A-21W-A096-10	COAD	TCGA
TCGA-AA-A02R-01A-01W-A00E-09	COAD	TCGA
TCGA-AA-A02W-01A-01W-A00E-09	COAD	TCGA
TCGA-AA-A02Y-01A-43W-A096-10	COAD	TCGA
TCGA-AA-A03F-01A-11W-A096-10	COAD	TCGA
TCGA-AA-A03J-01A-21W-A096-10	COAD	TCGA
TCGA-AD-5900-01A-11D-1650-10	COAD	TCGA
TCGA-AD-6548-01A-11D-1835-10	COAD	TCGA
TCGA-AD-6888-01A-11D-1924-10	COAD	TCGA
TCGA-AD-6889-01A-11D-1924-10	COAD	TCGA
TCGA-AD-6890-01A-11D-1924-10	COAD	TCGA
TCGA-AD-6895-01A-11D-1924-10	COAD	TCGA
TCGA-AD-6899-01A-11D-1924-10	COAD	TCGA
TCGA-AD-6901-01A-11D-1924-10	COAD	TCGA
TCGA-AD-6963-01A-11D-1924-10	COAD	TCGA
TCGA-AD-6964-01A-11D-1924-10	COAD	TCGA
TCGA-AD-6965-01A-11D-1924-10	COAD	TCGA
TCGA-AD-A5EJ-01A-11D-A28G-10	COAD	TCGA
TCGA-AD-A5EK-01A-11D-A28G-10	COAD	TCGA
TCGA-AM-5820-01A-01D-1650-10	COAD	TCGA
TCGA-AM-5821-01A-01D-1650-10	COAD	TCGA
TCGA-AU-3779-01A-01D-1719-10	COAD	TCGA
TCGA-AU-6004-01A-11D-1719-10	COAD	TCGA
TCGA-AY-4070-01A-01W-1073-09	COAD	TCGA
TCGA-AY-4071-01A-01W-1073-09	COAD	TCGA
TCGA-AY-5543-01A-01D-1650-10	COAD	TCGA
TCGA-AY-6196-01A-11D-1719-10	COAD	TCGA
TCGA-AY-6197-01A-11D-1719-10	COAD	TCGA
TCGA-AY-6386-01A-21D-1719-10	COAD	TCGA
TCGA-AY-A54L-01A-11D-A28G-10	COAD	TCGA
TCGA-AY-A69D-01A-11D-A36X-10	COAD	TCGA
TCGA-AY-A71X-01A-12D-A36X-10	COAD	TCGA
TCGA-AY-A8YK-01A-11D-A40P-10	COAD	TCGA
TCGA-AZ-4308-01A-01D-1408-10	COAD	TCGA
TCGA-AZ-4313-01A-01D-1408-10	COAD	TCGA
TCGA-AZ-4315-01A-01D-1408-10	COAD	TCGA
TCGA-AZ-4323-01A-21D-1835-10	COAD	TCGA
TCGA-AZ-4614-01A-01D-1408-10	COAD	TCGA
TCGA-AZ-4615-01A-01D-1408-10	COAD	TCGA
TCGA-AZ-4616-01A-21D-1835-10	COAD	TCGA
TCGA-AZ-4681-01A-01D-1408-10	COAD	TCGA
TCGA-AZ-4682-01B-01D-1408-10	COAD	TCGA
TCGA-AZ-4684-01A-01D-1408-10	COAD	TCGA
TCGA-AZ-5403-01A-01D-1650-10	COAD	TCGA
TCGA-AZ-5407-01A-01D-1719-10	COAD	TCGA
TCGA-AZ-6598-01A-11D-1771-10	COAD	TCGA
TCGA-AZ-6599-01A-11D-1771-10	COAD	TCGA
TCGA-AZ-6600-01A-11D-1771-10	COAD	TCGA
TCGA-AZ-6601-01A-11D-1771-10	COAD	TCGA
TCGA-AZ-6603-01A-11D-1835-10	COAD	TCGA
TCGA-AZ-6605-01A-11D-1835-10	COAD	TCGA
TCGA-AZ-6606-01A-11D-1835-10	COAD	TCGA
TCGA-AZ-6607-01A-11D-1835-10	COAD	TCGA
TCGA-AZ-6608-01A-11D-1835-10	COAD	TCGA
TCGA-CA-5254-01A-21D-1835-10	COAD	TCGA
TCGA-CA-5255-01A-11D-1835-10	COAD	TCGA
TCGA-CA-5256-01A-01D-1408-10	COAD	TCGA
TCGA-CA-5796-01A-01D-1650-10	COAD	TCGA
TCGA-CA-5797-01A-01D-1650-10	COAD	TCGA
TCGA-CA-6715-01A-21D-1835-10	COAD	TCGA
TCGA-CA-6716-01A-11D-1835-10	COAD	TCGA
TCGA-CA-6717-01A-11D-1835-10	COAD	TCGA
TCGA-CA-6718-01A-11D-1835-10	COAD	TCGA
TCGA-CA-6719-01A-11D-1835-10	COAD	TCGA
TCGA-CK-4947-01B-11D-1650-10	COAD	TCGA
TCGA-CK-4948-01B-11D-1650-10	COAD	TCGA
TCGA-CK-4950-01A-01D-1719-10	COAD	TCGA
TCGA-CK-4951-01A-01D-1408-10	COAD	TCGA
TCGA-CK-4952-01A-01D-1719-10	COAD	TCGA
TCGA-CK-5912-01A-11D-1650-10	COAD	TCGA
TCGA-CK-5913-01A-11D-1650-10	COAD	TCGA
TCGA-CK-5914-01A-11D-1650-10	COAD	TCGA
TCGA-CK-5915-01A-11D-1650-10	COAD	TCGA
TCGA-CK-5916-01A-11D-1650-10	COAD	TCGA
TCGA-CK-6746-01A-11D-1835-10	COAD	TCGA
TCGA-CK-6747-01A-11D-1835-10	COAD	TCGA
TCGA-CK-6748-01A-11D-1835-10	COAD	TCGA
TCGA-CK-6751-01A-11D-1835-10	COAD	TCGA
TCGA-CM-4743-01A-01D-1719-10	COAD	TCGA
TCGA-CM-4744-01A-01D-1408-10	COAD	TCGA
TCGA-CM-4746-01A-01D-1408-10	COAD	TCGA
TCGA-CM-4747-01A-01D-1408-10	COAD	TCGA
TCGA-CM-4748-01A-01D-1408-10	COAD	TCGA
TCGA-CM-4750-01A-01D-1408-10	COAD	TCGA
TCGA-CM-4751-01A-02D-1835-10	COAD	TCGA
TCGA-CM-4752-01A-01D-1408-10	COAD	TCGA
TCGA-CM-5341-01A-01D-1408-10	COAD	TCGA
TCGA-CM-5344-01A-21D-1719-10	COAD	TCGA
TCGA-CM-5348-01A-21D-1719-10	COAD	TCGA
TCGA-CM-5349-01A-21D-1719-10	COAD	TCGA
TCGA-CM-5860-01A-01D-1650-10	COAD	TCGA
TCGA-CM-5861-01A-01D-1650-10	COAD	TCGA
TCGA-CM-5862-01A-01D-1650-10	COAD	TCGA
TCGA-CM-5863-01A-21D-1835-10	COAD	TCGA
TCGA-CM-5864-01A-01D-1650-10	COAD	TCGA
TCGA-CM-5868-01A-01D-1650-10	COAD	TCGA
TCGA-CM-6161-01A-11D-1650-10	COAD	TCGA
TCGA-CM-6162-01A-11D-1650-10	COAD	TCGA
TCGA-CM-6163-01A-11D-1650-10	COAD	TCGA
TCGA-CM-6164-01A-11D-1650-10	COAD	TCGA
TCGA-CM-6165-01A-11D-1650-10	COAD	TCGA
TCGA-CM-6166-01A-11D-1650-10	COAD	TCGA
TCGA-CM-6167-01A-11D-1650-10	COAD	TCGA
TCGA-CM-6168-01A-11D-1650-10	COAD	TCGA
TCGA-CM-6169-01A-11D-1650-10	COAD	TCGA
TCGA-CM-6170-01A-11D-1650-10	COAD	TCGA
TCGA-CM-6171-01A-11D-1650-10	COAD	TCGA
TCGA-CM-6172-01A-11D-1650-10	COAD	TCGA
TCGA-CM-6674-01A-11D-1835-10	COAD	TCGA
TCGA-CM-6675-01A-11D-1835-10	COAD	TCGA
TCGA-CM-6676-01A-11D-1835-10	COAD	TCGA
TCGA-CM-6677-01A-11D-1835-10	COAD	TCGA
TCGA-CM-6678-01A-11D-1835-10	COAD	TCGA
TCGA-CM-6679-01A-11D-1835-10	COAD	TCGA
TCGA-CM-6680-01A-11D-1835-10	COAD	TCGA
TCGA-D5-5537-01A-21D-1924-10	COAD	TCGA
TCGA-D5-5538-01A-01D-1650-10	COAD	TCGA
TCGA-D5-5539-01A-01D-1650-10	COAD	TCGA
TCGA-D5-5540-01A-01D-1650-10	COAD	TCGA
TCGA-D5-5541-01A-01D-1650-10	COAD	TCGA
TCGA-D5-6529-01A-11D-1771-10	COAD	TCGA
TCGA-D5-6530-01A-11D-1719-10	COAD	TCGA
TCGA-D5-6531-01A-11D-1719-10	COAD	TCGA
TCGA-D5-6532-01A-11D-1719-10	COAD	TCGA
TCGA-D5-6533-01A-11D-1719-10	COAD	TCGA
TCGA-D5-6534-01A-21D-1924-10	COAD	TCGA
TCGA-D5-6535-01A-11D-1719-10	COAD	TCGA
TCGA-D5-6536-01A-11D-1719-10	COAD	TCGA
TCGA-D5-6537-01A-11D-1719-10	COAD	TCGA
TCGA-D5-6538-01A-11D-1719-10	COAD	TCGA
TCGA-D5-6539-01A-11D-1719-10	COAD	TCGA
TCGA-D5-6540-01A-11D-1719-10	COAD	TCGA
TCGA-D5-6541-01A-11D-1719-10	COAD	TCGA
TCGA-D5-6898-01A-11D-1924-10	COAD	TCGA
TCGA-D5-6920-01A-11D-1924-10	COAD	TCGA
TCGA-D5-6922-01A-11D-1924-10	COAD	TCGA
TCGA-D5-6924-01A-11D-1924-10	COAD	TCGA
TCGA-D5-6926-01A-11D-1924-10	COAD	TCGA
TCGA-D5-6927-01A-21D-1924-10	COAD	TCGA
TCGA-D5-6928-01A-11D-1924-10	COAD	TCGA
TCGA-D5-6929-01A-31D-1924-10	COAD	TCGA
TCGA-D5-6930-01A-11D-1924-10	COAD	TCGA
TCGA-D5-6931-01A-11D-1924-10	COAD	TCGA
TCGA-D5-6932-01A-11D-1924-10	COAD	TCGA
TCGA-D5-7000-01A-11D-1924-10	COAD	TCGA
TCGA-DM-A0X9-01A-11D-A152-10	COAD	TCGA
TCGA-DM-A0XD-01A-12D-A152-10	COAD	TCGA
TCGA-DM-A0XF-01A-11D-A152-10	COAD	TCGA
TCGA-DM-A1D0-01A-11D-A152-10	COAD	TCGA
TCGA-DM-A1D4-01A-21D-A152-10	COAD	TCGA
TCGA-DM-A1D6-01A-21D-A152-10	COAD	TCGA
TCGA-DM-A1D7-01A-11D-A152-10	COAD	TCGA
TCGA-DM-A1D8-01A-11D-A152-10	COAD	TCGA
TCGA-DM-A1D9-01A-11D-A152-10	COAD	TCGA
TCGA-DM-A1DA-01A-11D-A152-10	COAD	TCGA
TCGA-DM-A1DB-01A-11D-A152-10	COAD	TCGA
TCGA-DM-A1HA-01A-11D-A152-10	COAD	TCGA
TCGA-DM-A1HB-01A-21D-A183-10	COAD	TCGA
TCGA-DM-A280-01A-12D-A16V-10	COAD	TCGA
TCGA-DM-A282-01A-12D-A16V-10	COAD	TCGA
TCGA-DM-A285-01A-11D-A16V-10	COAD	TCGA
TCGA-DM-A288-01A-11D-A16V-10	COAD	TCGA
TCGA-DM-A28A-01A-21D-A16V-10	COAD	TCGA
TCGA-DM-A28C-01A-11D-A16V-10	COAD	TCGA
TCGA-DM-A28E-01A-11D-A16V-10	COAD	TCGA
TCGA-DM-A28F-01A-11D-A16V-10	COAD	TCGA
TCGA-DM-A28G-01A-11D-A16V-10	COAD	TCGA
TCGA-DM-A28H-01A-11D-A16V-10	COAD	TCGA
TCGA-DM-A28K-01A-21D-A16V-10	COAD	TCGA
TCGA-DM-A28M-01A-12D-A16V-10	COAD	TCGA
TCGA-F4-6459-01A-11D-1771-10	COAD	TCGA
TCGA-F4-6460-01A-11D-1771-10	COAD	TCGA
TCGA-F4-6461-01A-11D-1771-10	COAD	TCGA
TCGA-F4-6463-01A-11D-1719-10	COAD	TCGA
TCGA-F4-6569-01A-11D-1771-10	COAD	TCGA
TCGA-F4-6570-01A-11D-1771-10	COAD	TCGA
TCGA-F4-6703-01A-11D-1835-10	COAD	TCGA
TCGA-F4-6704-01A-11D-1835-10	COAD	TCGA
TCGA-F4-6805-01A-11D-1835-10	COAD	TCGA
TCGA-F4-6806-01A-11D-1835-10	COAD	TCGA
TCGA-F4-6807-01A-11D-1835-10	COAD	TCGA
TCGA-F4-6808-01A-11D-1835-10	COAD	TCGA
TCGA-F4-6809-01A-11D-1835-10	COAD	TCGA
TCGA-F4-6854-01A-11D-1924-10	COAD	TCGA
TCGA-F4-6855-01A-11D-1924-10	COAD	TCGA
TCGA-F4-6856-01A-11D-1924-10	COAD	TCGA
TCGA-G4-6293-01A-11D-1719-10	COAD	TCGA
TCGA-G4-6294-01A-11D-1806-10	COAD	TCGA
TCGA-G4-6295-01A-11D-1719-10	COAD	TCGA
TCGA-G4-6297-01A-11D-1719-10	COAD	TCGA
TCGA-G4-6298-01A-11D-1719-10	COAD	TCGA
TCGA-G4-6299-01A-11D-1771-10	COAD	TCGA
TCGA-G4-6302-01A-11D-1719-10	COAD	TCGA
TCGA-G4-6303-01A-11D-1771-10	COAD	TCGA
TCGA-G4-6304-01A-11D-1924-10	COAD	TCGA
TCGA-G4-6306-01A-11D-1771-10	COAD	TCGA
TCGA-G4-6307-01A-11D-1719-10	COAD	TCGA
TCGA-G4-6309-01A-21D-1835-10	COAD	TCGA
TCGA-G4-6310-01A-11D-1719-10	COAD	TCGA
TCGA-G4-6311-01A-11D-1719-10	COAD	TCGA
TCGA-G4-6314-01A-11D-1719-10	COAD	TCGA
TCGA-G4-6315-01A-11D-1719-10	COAD	TCGA
TCGA-G4-6317-01A-11D-1719-10	COAD	TCGA
TCGA-G4-6317-02A-11D-2067-10	COAD	TCGA
TCGA-G4-6320-01A-11D-1719-10	COAD	TCGA
TCGA-G4-6321-01A-11D-1719-10	COAD	TCGA
TCGA-G4-6322-01A-11D-1719-10	COAD	TCGA
TCGA-G4-6323-01A-11D-1719-10	COAD	TCGA
TCGA-G4-6586-01A-11D-1771-10	COAD	TCGA
TCGA-G4-6588-01A-11D-1771-10	COAD	TCGA
TCGA-G4-6625-01A-21D-1771-10	COAD	TCGA
TCGA-G4-6626-01A-11D-1771-10	COAD	TCGA
TCGA-G4-6627-01A-11D-2188-10	COAD	TCGA
TCGA-G4-6628-01A-11D-1835-10	COAD	TCGA
TCGA-NH-A50T-01A-11D-A28G-10	COAD	TCGA
TCGA-NH-A50U-01A-33D-A36X-10	COAD	TCGA
TCGA-NH-A50V-01A-11D-A28G-10	COAD	TCGA
TCGA-NH-A5IV-01A-42D-A36X-10	COAD	TCGA
TCGA-NH-A6GA-01A-11D-A36X-10	COAD	TCGA
TCGA-NH-A6GB-01A-11D-A36X-10	COAD	TCGA
TCGA-NH-A6GC-01A-12D-A40P-10	COAD	TCGA
TCGA-NH-A8F7-01A-11D-A40P-10	COAD	TCGA
TCGA-NH-A8F7-06A-31D-A40P-10	COAD	TCGA
TCGA-NH-A8F8-01A-72D-A40P-10	COAD	TCGA
TCGA-QG-A5YV-01A-11D-A28G-10	COAD	TCGA
TCGA-QG-A5YW-01A-11D-A28G-10	COAD	TCGA
TCGA-QG-A5YX-01A-11D-A28G-10	COAD	TCGA
TCGA-QG-A5Z1-01A-11D-A28G-10	COAD	TCGA
TCGA-QG-A5Z2-01A-11D-A28G-10	COAD	TCGA
TCGA-QL-A97D-01A-12D-A40P-10	COAD	TCGA
TCGA-RU-A8FL-01A-11D-A36X-10	COAD	TCGA
TCGA-SS-A7HO-01A-21D-A36X-10	COAD	TCGA
TCGA-T9-A92H-01A-11D-A36X-10	COAD	TCGA
TCGA-WS-AB45-01A-11D-A40P-10	COAD	TCGA
TCGA-2V-A95S-01A-11D-A36X-10	LIHC	TCGA
TCGA-2Y-A9GS-01A-12D-A382-10	LIHC	TCGA
TCGA-2Y-A9GT-01A-11D-A382-10	LIHC	TCGA
TCGA-2Y-A9GU-01A-11D-A382-10	LIHC	TCGA
TCGA-2Y-A9GV-01A-11D-A382-10	LIHC	TCGA
TCGA-2Y-A9GW-01A-11D-A382-10	LIHC	TCGA
TCGA-2Y-A9GX-01A-11D-A382-10	LIHC	TCGA
TCGA-2Y-A9GY-01A-11D-A382-10	LIHC	TCGA
TCGA-2Y-A9GZ-01A-11D-A38X-10	LIHC	TCGA
TCGA-2Y-A9H0-01A-11D-A382-10	LIHC	TCGA
TCGA-2Y-A9H1-01A-11D-A382-10	LIHC	TCGA
TCGA-2Y-A9H2-01A-12D-A382-10	LIHC	TCGA
TCGA-2Y-A9H3-01A-11D-A382-10	LIHC	TCGA
TCGA-2Y-A9H4-01A-11D-A382-10	LIHC	TCGA
TCGA-2Y-A9H5-01A-11D-A382-10	LIHC	TCGA
TCGA-2Y-A9H6-01A-11D-A38X-10	LIHC	TCGA
TCGA-2Y-A9H7-01A-11D-A38X-10	LIHC	TCGA
TCGA-2Y-A9H8-01A-11D-A38X-10	LIHC	TCGA
TCGA-2Y-A9H9-01A-21D-A38X-10	LIHC	TCGA
TCGA-2Y-A9HA-01A-11D-A38X-10	LIHC	TCGA
TCGA-2Y-A9HB-01A-11D-A38X-10	LIHC	TCGA
TCGA-3K-AAZ8-01A-12D-A38X-10	LIHC	TCGA
TCGA-4R-AA8I-01A-11D-A382-10	LIHC	TCGA
TCGA-5C-A9VG-01A-11D-A36X-10	LIHC	TCGA
TCGA-5C-A9VH-01A-11D-A36X-10	LIHC	TCGA
TCGA-5C-AAPD-01A-21D-A38X-10	LIHC	TCGA
TCGA-5R-AA1C-01A-11D-A40R-10	LIHC	TCGA
TCGA-5R-AA1D-01A-11D-A382-10	LIHC	TCGA
TCGA-5R-AAAM-01A-12D-A40R-10	LIHC	TCGA
TCGA-BC-4073-01B-02D-A12Z-10	LIHC	TCGA
TCGA-BC-A10Q-01A-11D-A12Z-10	LIHC	TCGA
TCGA-BC-A10R-01A-11D-A12Z-10	LIHC	TCGA
TCGA-BC-A10T-01A-11D-A12Z-10	LIHC	TCGA
TCGA-BC-A10U-01A-11D-A12Z-10	LIHC	TCGA
TCGA-BC-A10W-01A-11D-A12Z-10	LIHC	TCGA
TCGA-BC-A10Y-01A-11D-A12Z-10	LIHC	TCGA
TCGA-BC-A10Z-01A-11D-A12Z-10	LIHC	TCGA
TCGA-BC-A112-01A-11D-A12Z-10	LIHC	TCGA
TCGA-BC-A216-01A-11D-A152-10	LIHC	TCGA
TCGA-BC-A217-01A-11D-A152-10	LIHC	TCGA
TCGA-BC-A3KF-01A-11D-A20W-10	LIHC	TCGA
TCGA-BC-A3KG-01A-11D-A20W-10	LIHC	TCGA
TCGA-BC-A5W4-01A-11D-A28X-10	LIHC	TCGA
TCGA-BC-A69H-01A-11D-A30V-10	LIHC	TCGA
TCGA-BC-A8YO-01A-11D-A36X-10	LIHC	TCGA
TCGA-BD-A2L6-01A-11D-A20W-10	LIHC	TCGA
TCGA-BD-A3EP-01A-11D-A22F-10	LIHC	TCGA
TCGA-BD-A3ER-01A-11D-A20W-10	LIHC	TCGA
TCGA-BW-A5NO-01A-11D-A27I-10	LIHC	TCGA
TCGA-BW-A5NP-01A-11D-A27I-10	LIHC	TCGA
TCGA-BW-A5NQ-01A-11D-A27I-10	LIHC	TCGA
TCGA-CC-5258-01A-01D-A12Z-10	LIHC	TCGA
TCGA-CC-5259-01A-31D-A20W-10	LIHC	TCGA
TCGA-CC-5260-01A-01D-A12Z-10	LIHC	TCGA
TCGA-CC-5262-01A-01D-A12Z-10	LIHC	TCGA
TCGA-CC-5263-01A-01D-A12Z-10	LIHC	TCGA
TCGA-CC-5264-01A-01D-A12Z-10	LIHC	TCGA
TCGA-CC-A123-01A-11D-A12Z-10	LIHC	TCGA
TCGA-CC-A1HT-01A-11D-A12Z-10	LIHC	TCGA
TCGA-CC-A3M9-01A-11D-A20W-10	LIHC	TCGA
TCGA-CC-A3MA-01A-11D-A20W-10	LIHC	TCGA
TCGA-CC-A3MB-01A-11D-A20W-10	LIHC	TCGA
TCGA-CC-A3MC-01A-11D-A22F-10	LIHC	TCGA
TCGA-CC-A5UC-01A-11D-A28X-10	LIHC	TCGA
TCGA-CC-A5UD-01A-11D-A28X-10	LIHC	TCGA
TCGA-CC-A5UE-01A-11D-A28X-10	LIHC	TCGA
TCGA-CC-A7IE-01A-21D-A382-10	LIHC	TCGA
TCGA-CC-A7IF-01A-11D-A33K-10	LIHC	TCGA
TCGA-CC-A7IG-01A-11D-A33K-10	LIHC	TCGA
TCGA-CC-A7IH-01A-11D-A33K-10	LIHC	TCGA
TCGA-CC-A7II-01A-11D-A33K-10	LIHC	TCGA
TCGA-CC-A7IJ-01A-11D-A33Q-10	LIHC	TCGA
TCGA-CC-A7IK-01A-12D-A33Q-10	LIHC	TCGA
TCGA-CC-A7IL-01A-11D-A33Q-10	LIHC	TCGA
TCGA-CC-A8HS-01A-11D-A35Z-10	LIHC	TCGA
TCGA-CC-A8HT-01A-11D-A35Z-10	LIHC	TCGA
TCGA-CC-A8HU-01A-11D-A35Z-10	LIHC	TCGA
TCGA-CC-A8HV-01A-11D-A35Z-10	LIHC	TCGA
TCGA-CC-A9FS-01A-11D-A36X-10	LIHC	TCGA
TCGA-CC-A9FU-01A-11D-A36X-10	LIHC	TCGA
TCGA-CC-A9FV-01A-11D-A36X-10	LIHC	TCGA
TCGA-CC-A9FW-01A-11D-A36X-10	LIHC	TCGA
TCGA-DD-A113-01A-11D-A12Z-10	LIHC	TCGA
TCGA-DD-A114-01A-11D-A12Z-10	LIHC	TCGA
TCGA-DD-A115-01A-11D-A12Z-10	LIHC	TCGA
TCGA-DD-A116-01A-11D-A12Z-10	LIHC	TCGA
TCGA-DD-A118-01A-11D-A12Z-10	LIHC	TCGA
TCGA-DD-A119-01A-11D-A12Z-10	LIHC	TCGA
TCGA-DD-A11A-01A-11D-A12Z-10	LIHC	TCGA
TCGA-DD-A11B-01A-11D-A12Z-10	LIHC	TCGA
TCGA-DD-A11C-01A-11D-A12Z-10	LIHC	TCGA
TCGA-DD-A11D-01A-11D-A12Z-10	LIHC	TCGA
TCGA-DD-A1E9-01A-21D-A152-10	LIHC	TCGA
TCGA-DD-A1EA-01A-11D-A12Z-10	LIHC	TCGA
TCGA-DD-A1EB-01A-11D-A12Z-10	LIHC	TCGA
TCGA-DD-A1EC-01A-21D-A12Z-10	LIHC	TCGA
TCGA-DD-A1ED-01A-11D-A152-10	LIHC	TCGA
TCGA-DD-A1EF-01A-11D-A12Z-10	LIHC	TCGA
TCGA-DD-A1EG-01A-11D-A20W-10	LIHC	TCGA
TCGA-DD-A1EH-01A-11D-A12Z-10	LIHC	TCGA
TCGA-DD-A1EI-01A-11D-A12Z-10	LIHC	TCGA
TCGA-DD-A1EJ-01A-11D-A152-10	LIHC	TCGA
TCGA-DD-A1EK-01A-11D-A20W-10	LIHC	TCGA
TCGA-DD-A1EL-01A-11D-A152-10	LIHC	TCGA
TCGA-DD-A39V-01A-11D-A20W-10	LIHC	TCGA
TCGA-DD-A39W-01A-11D-A20W-10	LIHC	TCGA
TCGA-DD-A39X-01A-11D-A20W-10	LIHC	TCGA
TCGA-DD-A39Y-01A-11D-A20W-10	LIHC	TCGA
TCGA-DD-A39Z-01A-11D-A20W-10	LIHC	TCGA
TCGA-DD-A3A0-01A-11D-A20W-10	LIHC	TCGA
TCGA-DD-A3A1-01A-11D-A20W-10	LIHC	TCGA
TCGA-DD-A3A2-01A-11D-A20W-10	LIHC	TCGA
TCGA-DD-A3A3-01A-11D-A22F-10	LIHC	TCGA
TCGA-DD-A3A4-01A-11D-A22F-10	LIHC	TCGA
TCGA-DD-A3A5-01A-11D-A22F-10	LIHC	TCGA
TCGA-DD-A3A6-01A-11D-A22F-10	LIHC	TCGA
TCGA-DD-A3A7-01A-11D-A22F-10	LIHC	TCGA
TCGA-DD-A3A8-01A-11D-A22F-10	LIHC	TCGA
TCGA-DD-A3A9-01A-11D-A25V-10	LIHC	TCGA
TCGA-DD-A4NA-01A-11D-A25V-10	LIHC	TCGA
TCGA-DD-A4NB-01A-12D-A25V-10	LIHC	TCGA
TCGA-DD-A4ND-01A-11D-A25V-10	LIHC	TCGA
TCGA-DD-A4NE-01A-11D-A27I-10	LIHC	TCGA
TCGA-DD-A4NF-01A-11D-A27I-10	LIHC	TCGA
TCGA-DD-A4NG-01A-11D-A27I-10	LIHC	TCGA
TCGA-DD-A4NH-01A-11D-A27I-10	LIHC	TCGA
TCGA-DD-A4NI-01A-11D-A27I-10	LIHC	TCGA
TCGA-DD-A4NJ-01A-11D-A27I-10	LIHC	TCGA
TCGA-DD-A4NK-01A-11D-A28X-10	LIHC	TCGA
TCGA-DD-A4NL-01A-11D-A28X-10	LIHC	TCGA
TCGA-DD-A4NN-01A-11D-A28X-10	LIHC	TCGA
TCGA-DD-A4NO-01A-11D-A28X-10	LIHC	TCGA
TCGA-DD-A4NP-01A-11D-A28X-10	LIHC	TCGA
TCGA-DD-A4NQ-01A-21D-A28X-10	LIHC	TCGA
TCGA-DD-A4NR-01A-11D-A30V-10	LIHC	TCGA
TCGA-DD-A4NS-01A-11D-A30V-10	LIHC	TCGA
TCGA-DD-A4NV-01A-11D-A30V-10	LIHC	TCGA
TCGA-DD-A73A-01A-12D-A32G-10	LIHC	TCGA
TCGA-DD-A73B-01A-12D-A32G-10	LIHC	TCGA
TCGA-DD-A73C-01A-12D-A33K-10	LIHC	TCGA
TCGA-DD-A73D-01A-12D-A32G-10	LIHC	TCGA
TCGA-DD-A73E-01A-12D-A32G-10	LIHC	TCGA
TCGA-DD-A73F-01A-11D-A32G-10	LIHC	TCGA
TCGA-DD-A73G-01A-22D-A32G-10	LIHC	TCGA
TCGA-DD-AA3A-01A-11D-A36X-10	LIHC	TCGA
TCGA-DD-AAC8-01A-11D-A40R-10	LIHC	TCGA
TCGA-DD-AAC9-01A-11D-A40R-10	LIHC	TCGA
TCGA-DD-AACA-01A-11D-A40R-10	LIHC	TCGA
TCGA-DD-AACA-02A-11D-A40R-10	LIHC	TCGA
TCGA-DD-AACA-02B-11D-A40R-10	LIHC	TCGA
TCGA-DD-AACB-01A-11D-A40R-10	LIHC	TCGA
TCGA-DD-AACC-01A-11D-A40R-10	LIHC	TCGA
TCGA-DD-AACD-01A-11D-A40R-10	LIHC	TCGA
TCGA-DD-AACE-01A-11D-A40R-10	LIHC	TCGA
TCGA-DD-AACF-01A-11D-A40R-10	LIHC	TCGA
TCGA-DD-AACG-01A-11D-A40R-10	LIHC	TCGA
TCGA-DD-AACH-01A-11D-A40R-10	LIHC	TCGA
TCGA-DD-AACI-01A-11D-A40R-10	LIHC	TCGA
TCGA-DD-AACJ-01A-11D-A40R-10	LIHC	TCGA
TCGA-DD-AACK-01A-11D-A40R-10	LIHC	TCGA
TCGA-DD-AACL-01A-11D-A40R-10	LIHC	TCGA
TCGA-DD-AACM-01A-11D-A40R-10	LIHC	TCGA
TCGA-DD-AACN-01A-11D-A40R-10	LIHC	TCGA
TCGA-DD-AACO-01A-11D-A40R-10	LIHC	TCGA
TCGA-DD-AACP-01A-11D-A40R-10	LIHC	TCGA
TCGA-DD-AACQ-01A-11D-A40R-10	LIHC	TCGA
TCGA-DD-AACS-01A-11D-A40R-10	LIHC	TCGA
TCGA-DD-AACT-01A-11D-A40R-10	LIHC	TCGA
TCGA-DD-AACU-01A-11D-A40R-10	LIHC	TCGA
TCGA-DD-AACV-01A-11D-A40R-10	LIHC	TCGA
TCGA-DD-AACW-01A-11D-A40R-10	LIHC	TCGA
TCGA-DD-AACX-01A-11D-A40R-10	LIHC	TCGA
TCGA-DD-AACY-01A-11D-A40R-10	LIHC	TCGA
TCGA-DD-AACZ-01A-11D-A40R-10	LIHC	TCGA
TCGA-DD-AAD0-01A-11D-A40R-10	LIHC	TCGA
TCGA-DD-AAD1-01A-11D-A40R-10	LIHC	TCGA
TCGA-DD-AAD2-01A-11D-A40R-10	LIHC	TCGA
TCGA-DD-AAD3-01A-11D-A40R-10	LIHC	TCGA
TCGA-DD-AAD5-01A-11D-A40R-10	LIHC	TCGA
TCGA-DD-AAD6-01A-11D-A40R-10	LIHC	TCGA
TCGA-DD-AAD8-01A-11D-A40R-10	LIHC	TCGA
TCGA-DD-AADA-01A-11D-A40R-10	LIHC	TCGA
TCGA-DD-AADB-01A-11D-A40R-10	LIHC	TCGA
TCGA-DD-AADC-01A-11D-A40R-10	LIHC	TCGA
TCGA-DD-AADD-01A-11D-A40R-10	LIHC	TCGA
TCGA-DD-AADE-01A-11D-A40R-10	LIHC	TCGA
TCGA-DD-AADF-01A-11D-A40R-10	LIHC	TCGA
TCGA-DD-AADG-01A-11D-A40R-10	LIHC	TCGA
TCGA-DD-AADI-01A-11D-A40R-10	LIHC	TCGA
TCGA-DD-AADJ-01A-11D-A40R-10	LIHC	TCGA
TCGA-DD-AADK-01A-11D-A40R-10	LIHC	TCGA
TCGA-DD-AADL-01A-11D-A40R-10	LIHC	TCGA
TCGA-DD-AADM-01A-11D-A40R-10	LIHC	TCGA
TCGA-DD-AADN-01A-11D-A40R-10	LIHC	TCGA
TCGA-DD-AADO-01A-11D-A40R-10	LIHC	TCGA
TCGA-DD-AADP-01A-11D-A38X-10	LIHC	TCGA
TCGA-DD-AADQ-01A-11D-A40R-10	LIHC	TCGA
TCGA-DD-AADR-01A-11D-A40R-10	LIHC	TCGA
TCGA-DD-AADS-01A-11D-A40R-10	LIHC	TCGA
TCGA-DD-AADU-01A-11D-A40R-10	LIHC	TCGA
TCGA-DD-AADV-01A-11D-A38X-10	LIHC	TCGA
TCGA-DD-AADW-01A-11D-A38X-10	LIHC	TCGA
TCGA-DD-AADY-01A-11D-A40R-10	LIHC	TCGA
TCGA-DD-AAE0-01A-11D-A40R-10	LIHC	TCGA
TCGA-DD-AAE1-01A-11D-A40R-10	LIHC	TCGA
TCGA-DD-AAE2-01A-11D-A40R-10	LIHC	TCGA
TCGA-DD-AAE3-01A-11D-A40R-10	LIHC	TCGA
TCGA-DD-AAE4-01A-11D-A40R-10	LIHC	TCGA
TCGA-DD-AAE6-01A-11D-A40R-10	LIHC	TCGA
TCGA-DD-AAE7-01A-11D-A40R-10	LIHC	TCGA
TCGA-DD-AAE8-01A-11D-A40R-10	LIHC	TCGA
TCGA-DD-AAE9-01A-11D-A40R-10	LIHC	TCGA
TCGA-DD-AAEA-01A-11D-A40R-10	LIHC	TCGA
TCGA-DD-AAEB-01A-11D-A40R-10	LIHC	TCGA
TCGA-DD-AAED-01A-12D-A40R-10	LIHC	TCGA
TCGA-DD-AAEE-01A-11D-A40R-10	LIHC	TCGA
TCGA-DD-AAEG-01A-11D-A38X-10	LIHC	TCGA
TCGA-DD-AAEH-01A-11D-A40R-10	LIHC	TCGA
TCGA-DD-AAEI-01A-11D-A40R-10	LIHC	TCGA
TCGA-DD-AAEK-01A-11D-A40R-10	LIHC	TCGA
TCGA-DD-AAVP-01A-11D-A40R-10	LIHC	TCGA
TCGA-DD-AAVQ-01A-11D-A40R-10	LIHC	TCGA
TCGA-DD-AAVR-01A-11D-A40R-10	LIHC	TCGA
TCGA-DD-AAVS-01A-11D-A40R-10	LIHC	TCGA
TCGA-DD-AAVU-01A-11D-A40R-10	LIHC	TCGA
TCGA-DD-AAVV-01A-11D-A40R-10	LIHC	TCGA
TCGA-DD-AAVW-01A-11D-A40R-10	LIHC	TCGA
TCGA-DD-AAVX-01A-11D-A40R-10	LIHC	TCGA
TCGA-DD-AAVY-01A-11D-A40R-10	LIHC	TCGA
TCGA-DD-AAVZ-01A-11D-A40R-10	LIHC	TCGA
TCGA-DD-AAW0-01A-11D-A40R-10	LIHC	TCGA
TCGA-DD-AAW1-01A-11D-A40P-10	LIHC	TCGA
TCGA-DD-AAW2-01A-11D-A40P-10	LIHC	TCGA
TCGA-DD-AAW3-01A-11D-A40P-10	LIHC	TCGA
TCGA-ED-A459-01A-11D-A25V-10	LIHC	TCGA
TCGA-ED-A4XI-01A-11D-A25V-10	LIHC	TCGA
TCGA-ED-A5KG-01A-11D-A27I-10	LIHC	TCGA
TCGA-ED-A66X-01A-11D-A30V-10	LIHC	TCGA
TCGA-ED-A66Y-01A-11D-A30V-10	LIHC	TCGA
TCGA-ED-A7PX-01A-51D-A34Z-10	LIHC	TCGA
TCGA-ED-A7PY-01A-11D-A33Q-10	LIHC	TCGA
TCGA-ED-A7PZ-01A-11D-A33Q-10	LIHC	TCGA
TCGA-ED-A7XO-01A-11D-A34Z-10	LIHC	TCGA
TCGA-ED-A7XP-01A-11D-A34Z-10	LIHC	TCGA
TCGA-ED-A82E-01A-11D-A34Z-10	LIHC	TCGA
TCGA-ED-A8O5-01A-11D-A35Z-10	LIHC	TCGA
TCGA-ED-A8O6-01A-11D-A35Z-10	LIHC	TCGA
TCGA-ED-A97K-01A-21D-A382-10	LIHC	TCGA
TCGA-EP-A12J-01A-11D-A12Z-10	LIHC	TCGA
TCGA-EP-A26S-01A-11D-A16V-10	LIHC	TCGA
TCGA-EP-A2KA-01A-11D-A183-10	LIHC	TCGA
TCGA-EP-A2KB-01A-11D-A183-10	LIHC	TCGA
TCGA-EP-A2KC-01A-11D-A20W-10	LIHC	TCGA
TCGA-EP-A3JL-01A-11D-A20W-10	LIHC	TCGA
TCGA-EP-A3RK-01A-11D-A22F-10	LIHC	TCGA
TCGA-ES-A2HS-01A-11D-A183-10	LIHC	TCGA
TCGA-ES-A2HT-01A-12D-A183-10	LIHC	TCGA
TCGA-FV-A23B-01A-11D-A16V-10	LIHC	TCGA
TCGA-FV-A2QQ-01A-11D-A22F-10	LIHC	TCGA
TCGA-FV-A2QR-01A-11D-A20W-10	LIHC	TCGA
TCGA-FV-A3I0-01A-11D-A22F-10	LIHC	TCGA
TCGA-FV-A3I1-01A-11D-A22F-10	LIHC	TCGA
TCGA-FV-A3R2-01A-11D-A22F-10	LIHC	TCGA
TCGA-FV-A3R3-01A-11D-A22F-10	LIHC	TCGA
TCGA-FV-A495-01A-11D-A25V-10	LIHC	TCGA
TCGA-FV-A496-01A-11D-A25V-10	LIHC	TCGA
TCGA-FV-A4ZP-01A-12D-A25V-10	LIHC	TCGA
TCGA-FV-A4ZQ-01A-11D-A25V-10	LIHC	TCGA
TCGA-G3-A25S-01A-11D-A16V-10	LIHC	TCGA
TCGA-G3-A25T-01A-11D-A16V-10	LIHC	TCGA
TCGA-G3-A25U-01A-11D-A16V-10	LIHC	TCGA
TCGA-G3-A25V-01A-11D-A16V-10	LIHC	TCGA
TCGA-G3-A25W-01A-11D-A16V-10	LIHC	TCGA
TCGA-G3-A25Y-01A-11D-A16V-10	LIHC	TCGA
TCGA-G3-A25Z-01A-11D-A16V-10	LIHC	TCGA
TCGA-G3-A3CG-01A-11D-A20W-10	LIHC	TCGA
TCGA-G3-A3CH-01A-11D-A22F-10	LIHC	TCGA
TCGA-G3-A3CI-01A-11D-A20W-10	LIHC	TCGA
TCGA-G3-A3CJ-01A-11D-A20W-10	LIHC	TCGA
TCGA-G3-A3CK-01A-11D-A20W-10	LIHC	TCGA
TCGA-G3-A5SI-01A-31D-A27I-10	LIHC	TCGA
TCGA-G3-A5SJ-01A-11D-A27I-10	LIHC	TCGA
TCGA-G3-A5SK-01A-11D-A27I-10	LIHC	TCGA
TCGA-G3-A5SL-01A-11D-A27I-10	LIHC	TCGA
TCGA-G3-A5SM-01A-12D-A28X-10	LIHC	TCGA
TCGA-G3-A6UC-01A-21D-A33K-10	LIHC	TCGA
TCGA-G3-A7M5-01A-11D-A33Q-10	LIHC	TCGA
TCGA-G3-A7M6-01A-11D-A33Q-10	LIHC	TCGA
TCGA-G3-A7M8-01A-11D-A33Q-10	LIHC	TCGA
TCGA-G3-A7M9-01A-23D-A34Z-10	LIHC	TCGA
TCGA-G3-AAUZ-01A-11D-A382-10	LIHC	TCGA
TCGA-G3-AAV0-01A-11D-A36X-10	LIHC	TCGA
TCGA-G3-AAV1-01A-11D-A382-10	LIHC	TCGA
TCGA-G3-AAV2-01A-11D-A36X-10	LIHC	TCGA
TCGA-G3-AAV3-01A-11D-A36X-10	LIHC	TCGA
TCGA-G3-AAV4-01A-11D-A382-10	LIHC	TCGA
TCGA-G3-AAV5-01A-11D-A36X-10	LIHC	TCGA
TCGA-G3-AAV6-01A-21D-A36X-10	LIHC	TCGA
TCGA-G3-AAV7-01A-11D-A382-10	LIHC	TCGA
TCGA-GJ-A3OU-01A-31D-A382-10	LIHC	TCGA
TCGA-GJ-A6C0-01A-12D-A30V-10	LIHC	TCGA
TCGA-GJ-A9DB-01A-11D-A36X-10	LIHC	TCGA
TCGA-HP-A5MZ-01A-21D-A27I-10	LIHC	TCGA
TCGA-HP-A5N0-01A-11D-A28X-10	LIHC	TCGA
TCGA-K7-A5RF-01A-11D-A28X-10	LIHC	TCGA
TCGA-K7-A5RG-01A-11D-A28X-10	LIHC	TCGA
TCGA-K7-A6G5-01A-11D-A30V-10	LIHC	TCGA
TCGA-K7-AAU7-01A-11D-A382-10	LIHC	TCGA
TCGA-KR-A7K0-01A-12D-A33Q-10	LIHC	TCGA
TCGA-KR-A7K2-01A-12D-A33Q-10	LIHC	TCGA
TCGA-KR-A7K7-01A-11D-A33K-10	LIHC	TCGA
TCGA-KR-A7K8-01A-11D-A33K-10	LIHC	TCGA
TCGA-LG-A6GG-01A-11D-A30V-10	LIHC	TCGA
TCGA-LG-A9QC-01A-11D-A36X-10	LIHC	TCGA
TCGA-LG-A9QD-01A-11D-A382-10	LIHC	TCGA
TCGA-MI-A75C-01A-11D-A32G-10	LIHC	TCGA
TCGA-MI-A75E-01A-11D-A32G-10	LIHC	TCGA
TCGA-MI-A75G-01A-11D-A32G-10	LIHC	TCGA
TCGA-MI-A75H-01A-11D-A32G-10	LIHC	TCGA
TCGA-MI-A75I-01A-11D-A32G-10	LIHC	TCGA
TCGA-MR-A520-01A-11D-A25V-10	LIHC	TCGA
TCGA-MR-A8JO-01A-12D-A35Z-10	LIHC	TCGA
TCGA-NI-A4U2-01A-11D-A28X-10	LIHC	TCGA
TCGA-NI-A8LF-01A-11D-A35Z-10	LIHC	TCGA
TCGA-O8-A75V-01A-11D-A32G-10	LIHC	TCGA
TCGA-PD-A5DF-01A-11D-A27I-10	LIHC	TCGA
TCGA-QA-A7B7-01A-11D-A32G-10	LIHC	TCGA
TCGA-RC-A6M3-01A-11D-A32G-10	LIHC	TCGA
TCGA-RC-A6M4-01A-11D-A32G-10	LIHC	TCGA
TCGA-RC-A6M5-01A-11D-A32G-10	LIHC	TCGA
TCGA-RC-A6M6-01A-11D-A32G-10	LIHC	TCGA
TCGA-RC-A7S9-01A-11D-A33Q-10	LIHC	TCGA
TCGA-RC-A7SB-01A-21D-A34Z-10	LIHC	TCGA
TCGA-RC-A7SF-01A-11D-A34Z-10	LIHC	TCGA
TCGA-RC-A7SH-01A-11D-A382-10	LIHC	TCGA
TCGA-RC-A7SK-01A-11D-A34Z-10	LIHC	TCGA
TCGA-RG-A7D4-01A-12D-A33Q-10	LIHC	TCGA
TCGA-T1-A6J8-01A-11D-A32G-10	LIHC	TCGA
TCGA-UB-A7MA-01A-11D-A33Q-10	LIHC	TCGA
TCGA-UB-A7MB-01A-11D-A33Q-10	LIHC	TCGA
TCGA-UB-A7MC-01A-11D-A33Q-10	LIHC	TCGA
TCGA-UB-A7MD-01A-12D-A34Z-10	LIHC	TCGA
TCGA-UB-A7ME-01A-11D-A33K-10	LIHC	TCGA
TCGA-UB-A7MF-01A-11D-A33K-10	LIHC	TCGA
TCGA-UB-AA0U-01A-11D-A382-10	LIHC	TCGA
TCGA-UB-AA0V-01A-11D-A382-10	LIHC	TCGA
TCGA-WJ-A86L-01A-12D-A45V-10	LIHC	TCGA
TCGA-WQ-A9G7-01A-11D-A36X-10	LIHC	TCGA
TCGA-WQ-AB4B-01A-11D-A40P-10	LIHC	TCGA
TCGA-WX-AA44-01A-11D-A38X-10	LIHC	TCGA
TCGA-WX-AA46-01A-11D-A38X-10	LIHC	TCGA
TCGA-WX-AA47-01A-11D-A38X-10	LIHC	TCGA
TCGA-XR-A8TC-01A-11D-A35Z-10	LIHC	TCGA
TCGA-XR-A8TD-01A-12D-A38X-10	LIHC	TCGA
TCGA-XR-A8TE-01A-11D-A35Z-10	LIHC	TCGA
TCGA-XR-A8TF-01A-11D-A35Z-10	LIHC	TCGA
TCGA-XR-A8TG-01A-11D-A35Z-10	LIHC	TCGA
TCGA-YA-A8S7-01A-11D-A36X-10	LIHC	TCGA
TCGA-ZP-A9CV-01A-11D-A382-10	LIHC	TCGA
TCGA-ZP-A9CY-01A-11D-A382-10	LIHC	TCGA
TCGA-ZP-A9CZ-01A-11D-A382-10	LIHC	TCGA
TCGA-ZP-A9D0-01A-11D-A36X-10	LIHC	TCGA
TCGA-ZP-A9D1-01A-11D-A382-10	LIHC	TCGA
TCGA-ZP-A9D2-01A-11D-A382-10	LIHC	TCGA
TCGA-ZP-A9D4-01A-11D-A36X-10	LIHC	TCGA
TCGA-ZS-A9CD-01A-11D-A36X-10	LIHC	TCGA
TCGA-ZS-A9CE-01A-11D-A36X-10	LIHC	TCGA
TCGA-ZS-A9CF-01A-11D-A382-10	LIHC	TCGA
TCGA-ZS-A9CF-02A-11D-A382-10	LIHC	TCGA
TCGA-ZS-A9CG-01A-11D-A36X-10	LIHC	TCGA
TCGA-05-4244-01A-01D-1105-08	LUAD	TCGA
TCGA-05-4249-01A-01D-1105-08	LUAD	TCGA
TCGA-05-4250-01A-01D-1105-08	LUAD	TCGA
TCGA-05-4382-01A-01D-1931-08	LUAD	TCGA
TCGA-05-4384-01A-01D-1753-08	LUAD	TCGA
TCGA-05-4389-01A-01D-1265-08	LUAD	TCGA
TCGA-05-4390-01A-02D-1753-08	LUAD	TCGA
TCGA-05-4395-01A-01D-1265-08	LUAD	TCGA
TCGA-05-4396-01A-21D-1855-08	LUAD	TCGA
TCGA-05-4397-01A-01D-1265-08	LUAD	TCGA
TCGA-05-4398-01A-01D-1265-08	LUAD	TCGA
TCGA-05-4402-01A-01D-1265-08	LUAD	TCGA
TCGA-05-4403-01A-01D-1265-08	LUAD	TCGA
TCGA-05-4405-01A-21D-1855-08	LUAD	TCGA
TCGA-05-4410-01A-21D-1855-08	LUAD	TCGA
TCGA-05-4415-01A-22D-1855-08	LUAD	TCGA
TCGA-05-4417-01A-22D-1855-08	LUAD	TCGA
TCGA-05-4418-01A-01D-1265-08	LUAD	TCGA
TCGA-05-4420-01A-01D-1265-08	LUAD	TCGA
TCGA-05-4422-01A-01D-1265-08	LUAD	TCGA
TCGA-05-4424-01A-22D-1855-08	LUAD	TCGA
TCGA-05-4425-01A-01D-1753-08	LUAD	TCGA
TCGA-05-4426-01A-01D-1265-08	LUAD	TCGA
TCGA-05-4427-01A-21D-1855-08	LUAD	TCGA
TCGA-05-4430-01A-02D-1265-08	LUAD	TCGA
TCGA-05-4432-01A-01D-1265-08	LUAD	TCGA
TCGA-05-4433-01A-22D-1855-08	LUAD	TCGA
TCGA-05-4434-01A-01D-1265-08	LUAD	TCGA
TCGA-05-5420-01A-01D-1625-08	LUAD	TCGA
TCGA-05-5423-01A-01D-1625-08	LUAD	TCGA
TCGA-05-5425-01A-02D-1625-08	LUAD	TCGA
TCGA-05-5428-01A-01D-1625-08	LUAD	TCGA
TCGA-05-5429-01A-01D-1625-08	LUAD	TCGA
TCGA-05-5715-01A-01D-1625-08	LUAD	TCGA
TCGA-17-Z000-01A-01W-0746-08	LUAD	TCGA
TCGA-17-Z001-01A-01W-0746-08	LUAD	TCGA
TCGA-17-Z003-01A-01W-0746-08	LUAD	TCGA
TCGA-17-Z004-01A-01W-0746-08	LUAD	TCGA
TCGA-17-Z005-01A-01W-0746-08	LUAD	TCGA
TCGA-17-Z007-01A-01W-0746-08	LUAD	TCGA
TCGA-17-Z009-01A-01W-0746-08	LUAD	TCGA
TCGA-17-Z010-01A-01W-0746-08	LUAD	TCGA
TCGA-17-Z011-01A-01W-0746-08	LUAD	TCGA
TCGA-17-Z013-01A-01W-0746-08	LUAD	TCGA
TCGA-17-Z015-01A-01W-0746-08	LUAD	TCGA
TCGA-17-Z016-01A-01W-0746-08	LUAD	TCGA
TCGA-17-Z017-01A-01W-0746-08	LUAD	TCGA
TCGA-17-Z018-01A-01W-0746-08	LUAD	TCGA
TCGA-17-Z020-01A-01W-0746-08	LUAD	TCGA
TCGA-17-Z021-01A-01W-0746-08	LUAD	TCGA
TCGA-17-Z022-01A-01W-0746-08	LUAD	TCGA
TCGA-17-Z023-01A-01W-0746-08	LUAD	TCGA
TCGA-17-Z025-01A-01W-0746-08	LUAD	TCGA
TCGA-17-Z026-01A-01W-0746-08	LUAD	TCGA
TCGA-17-Z027-01A-01W-0746-08	LUAD	TCGA
TCGA-17-Z028-01A-01W-0746-08	LUAD	TCGA
TCGA-17-Z030-01A-01W-0746-08	LUAD	TCGA
TCGA-17-Z031-01A-01W-0746-08	LUAD	TCGA
TCGA-17-Z032-01A-01W-0746-08	LUAD	TCGA
TCGA-17-Z033-01A-01W-0746-08	LUAD	TCGA
TCGA-17-Z036-01A-01W-0746-08	LUAD	TCGA
TCGA-17-Z037-01A-01W-0746-08	LUAD	TCGA
TCGA-17-Z041-01A-01W-0746-08	LUAD	TCGA
TCGA-17-Z042-01A-01W-0746-08	LUAD	TCGA
TCGA-17-Z043-01A-01W-0746-08	LUAD	TCGA
TCGA-17-Z044-01A-01W-0746-08	LUAD	TCGA
TCGA-17-Z045-01A-01W-0746-08	LUAD	TCGA
TCGA-17-Z047-01A-01W-0747-08	LUAD	TCGA
TCGA-17-Z048-01A-01W-0746-08	LUAD	TCGA
TCGA-17-Z049-01A-01W-0746-08	LUAD	TCGA
TCGA-17-Z050-01A-01W-0747-08	LUAD	TCGA
TCGA-17-Z051-01A-01W-0747-08	LUAD	TCGA
TCGA-17-Z052-01A-01W-0747-08	LUAD	TCGA
TCGA-17-Z053-01A-01W-0747-08	LUAD	TCGA
TCGA-17-Z055-01A-01W-0747-08	LUAD	TCGA
TCGA-17-Z056-01A-01W-0747-08	LUAD	TCGA
TCGA-17-Z057-01A-01W-0747-08	LUAD	TCGA
TCGA-17-Z058-01A-01W-0747-08	LUAD	TCGA
TCGA-17-Z059-01A-01W-0747-08	LUAD	TCGA
TCGA-17-Z061-01A-01W-0747-08	LUAD	TCGA
TCGA-17-Z062-01A-01W-0747-08	LUAD	TCGA
TCGA-35-4122-01A-01D-1105-08	LUAD	TCGA
TCGA-35-4123-01A-01D-1105-08	LUAD	TCGA
TCGA-35-5375-01A-01D-1625-08	LUAD	TCGA
TCGA-38-4625-01A-01D-1553-08	LUAD	TCGA
TCGA-38-4626-01A-01D-1553-08	LUAD	TCGA
TCGA-38-4627-01A-01D-1553-08	LUAD	TCGA
TCGA-38-4628-01A-01D-1265-08	LUAD	TCGA
TCGA-38-4629-01A-02D-1265-08	LUAD	TCGA
TCGA-38-4630-01A-01D-1265-08	LUAD	TCGA
TCGA-38-4631-01A-01D-1753-08	LUAD	TCGA
TCGA-38-4632-01A-01D-1753-08	LUAD	TCGA
TCGA-38-6178-01A-11D-1753-08	LUAD	TCGA
TCGA-38-7271-01A-11D-2036-08	LUAD	TCGA
TCGA-38-A44F-01A-11D-A24D-08	LUAD	TCGA
TCGA-44-2655-01A-01D-1553-08	LUAD	TCGA
TCGA-44-2655-01A-01W-0928-08	LUAD	TCGA
TCGA-44-2656-01A-02D-0969-08	LUAD	TCGA
TCGA-44-2656-01A-02D-A271-08	LUAD	TCGA
TCGA-44-2656-01A-02W-0928-08	LUAD	TCGA
TCGA-44-2656-01A-12D-A27T-08	LUAD	TCGA
TCGA-44-2656-01A-41D-A27T-08	LUAD	TCGA
TCGA-44-2656-01B-06D-A271-08	LUAD	TCGA
TCGA-44-2657-01A-01D-1105-08	LUAD	TCGA
TCGA-44-2661-01A-01D-1105-08	LUAD	TCGA
TCGA-44-2662-01A-01D-0969-08	LUAD	TCGA
TCGA-44-2662-01A-01D-A271-08	LUAD	TCGA
TCGA-44-2662-01A-01W-0928-08	LUAD	TCGA
TCGA-44-2662-01B-02D-A271-08	LUAD	TCGA
TCGA-44-2665-01A-01D-1040-01	LUAD	TCGA
TCGA-44-2665-01A-01D-A271-08	LUAD	TCGA
TCGA-44-2665-01A-01W-0928-08	LUAD	TCGA
TCGA-44-2665-01B-06D-A271-08	LUAD	TCGA
TCGA-44-2666-01A-01D-1489-08	LUAD	TCGA
TCGA-44-2666-01A-01D-A271-08	LUAD	TCGA
TCGA-44-2666-01A-01W-0928-08	LUAD	TCGA
TCGA-44-2666-01A-21D-A27T-08	LUAD	TCGA
TCGA-44-2666-01A-41D-A27T-08	LUAD	TCGA
TCGA-44-2666-01B-02D-A271-08	LUAD	TCGA
TCGA-44-2668-01A-01D-0969-08	LUAD	TCGA
TCGA-44-2668-01A-01D-A271-08	LUAD	TCGA
TCGA-44-2668-01A-01W-0928-08	LUAD	TCGA
TCGA-44-2668-01B-02D-A271-08	LUAD	TCGA
TCGA-44-3396-01A-01D-1553-08	LUAD	TCGA
TCGA-44-3398-01A-01D-1105-08	LUAD	TCGA
TCGA-44-3917-01A-01D-A271-08	LUAD	TCGA
TCGA-44-3917-01B-02D-A271-08	LUAD	TCGA
TCGA-44-3918-01A-01D-1105-08	LUAD	TCGA
TCGA-44-3918-01A-01D-A271-08	LUAD	TCGA
TCGA-44-3918-01B-02D-A271-08	LUAD	TCGA
TCGA-44-3919-01A-02D-1105-08	LUAD	TCGA
TCGA-44-3919-01A-02D-1458-08	LUAD	TCGA
TCGA-44-4112-01A-01D-1105-08	LUAD	TCGA
TCGA-44-4112-01A-01D-1458-08	LUAD	TCGA
TCGA-44-4112-01A-01D-A271-08	LUAD	TCGA
TCGA-44-4112-01A-22D-A27T-08	LUAD	TCGA
TCGA-44-4112-01A-31D-A27T-08	LUAD	TCGA
TCGA-44-4112-01B-06D-A271-08	LUAD	TCGA
TCGA-44-5643-01A-01D-1625-08	LUAD	TCGA
TCGA-44-5644-01A-21D-2036-08	LUAD	TCGA
TCGA-44-5645-01A-01D-1625-08	LUAD	TCGA
TCGA-44-5645-01A-01D-A271-08	LUAD	TCGA
TCGA-44-5645-01A-21D-A27T-08	LUAD	TCGA
TCGA-44-5645-01A-51D-A27T-08	LUAD	TCGA
TCGA-44-5645-01B-04D-A271-08	LUAD	TCGA
TCGA-44-6144-01A-11D-1753-08	LUAD	TCGA
TCGA-44-6145-01A-11D-1753-08	LUAD	TCGA
TCGA-44-6146-01A-11D-1753-08	LUAD	TCGA
TCGA-44-6146-01A-11D-A271-08	LUAD	TCGA
TCGA-44-6146-01A-21D-A27T-08	LUAD	TCGA
TCGA-44-6146-01A-31D-A27T-08	LUAD	TCGA
TCGA-44-6146-01B-04D-A271-08	LUAD	TCGA
TCGA-44-6147-01A-11D-1753-08	LUAD	TCGA
TCGA-44-6147-01A-11D-A271-08	LUAD	TCGA
TCGA-44-6147-01A-21D-A27T-08	LUAD	TCGA
TCGA-44-6147-01A-31D-A27T-08	LUAD	TCGA
TCGA-44-6147-01B-06D-A271-08	LUAD	TCGA
TCGA-44-6774-01A-21D-1855-08	LUAD	TCGA
TCGA-44-6775-01A-11D-1855-08	LUAD	TCGA
TCGA-44-6775-01A-11D-A271-08	LUAD	TCGA
TCGA-44-6775-01A-21D-A27T-08	LUAD	TCGA
TCGA-44-6775-01A-31D-A27T-08	LUAD	TCGA
TCGA-44-6775-01C-02D-A271-08	LUAD	TCGA
TCGA-44-6776-01A-11D-1855-08	LUAD	TCGA
TCGA-44-6777-01A-11D-1855-08	LUAD	TCGA
TCGA-44-6778-01A-11D-1855-08	LUAD	TCGA
TCGA-44-6779-01A-11D-1855-08	LUAD	TCGA
TCGA-44-7659-01A-11D-2063-08	LUAD	TCGA
TCGA-44-7660-01A-11D-2063-08	LUAD	TCGA
TCGA-44-7661-01A-11D-2063-08	LUAD	TCGA
TCGA-44-7662-01A-11D-2063-08	LUAD	TCGA
TCGA-44-7667-01A-31D-2063-08	LUAD	TCGA
TCGA-44-7669-01A-21D-2063-08	LUAD	TCGA
TCGA-44-7670-01A-11D-2063-08	LUAD	TCGA
TCGA-44-7671-01A-11D-2063-08	LUAD	TCGA
TCGA-44-7672-01A-11D-2063-08	LUAD	TCGA
TCGA-44-8117-01A-11D-2238-08	LUAD	TCGA
TCGA-44-8119-01A-11D-2238-08	LUAD	TCGA
TCGA-44-8120-01A-11D-2238-08	LUAD	TCGA
TCGA-44-A479-01A-31D-A24D-08	LUAD	TCGA
TCGA-44-A47A-01A-21D-A24D-08	LUAD	TCGA
TCGA-44-A47B-01A-11D-A24D-08	LUAD	TCGA
TCGA-44-A47G-01A-21D-A24D-08	LUAD	TCGA
TCGA-44-A4SS-01A-11D-A24P-08	LUAD	TCGA
TCGA-44-A4SU-01A-11D-A24P-08	LUAD	TCGA
TCGA-49-4486-01A-01D-1265-08	LUAD	TCGA
TCGA-49-4487-01A-21D-1855-08	LUAD	TCGA
TCGA-49-4488-01A-01D-1753-08	LUAD	TCGA
TCGA-49-4490-01A-21D-1855-08	LUAD	TCGA
TCGA-49-4494-01A-01D-1265-08	LUAD	TCGA
TCGA-49-4501-01A-01D-1265-08	LUAD	TCGA
TCGA-49-4505-01A-01D-1931-08	LUAD	TCGA
TCGA-49-4506-01A-01D-1265-08	LUAD	TCGA
TCGA-49-4507-01A-01D-1265-08	LUAD	TCGA
TCGA-49-4510-01A-01D-1265-08	LUAD	TCGA
TCGA-49-4512-01A-21D-1855-08	LUAD	TCGA
TCGA-49-4514-01A-21D-1855-08	LUAD	TCGA
TCGA-49-6742-01A-11D-1855-08	LUAD	TCGA
TCGA-49-6743-01A-11D-1855-08	LUAD	TCGA
TCGA-49-6744-01A-11D-1855-08	LUAD	TCGA
TCGA-49-6745-01A-11D-1855-08	LUAD	TCGA
TCGA-49-6761-01A-31D-1945-08	LUAD	TCGA
TCGA-49-6767-01A-11D-1855-08	LUAD	TCGA
TCGA-49-AAQV-01A-11D-A397-08	LUAD	TCGA
TCGA-49-AAR0-01A-21D-A397-08	LUAD	TCGA
TCGA-49-AAR2-01A-11D-A397-08	LUAD	TCGA
TCGA-49-AAR3-01A-11D-A410-08	LUAD	TCGA
TCGA-49-AAR4-01A-12D-A410-08	LUAD	TCGA
TCGA-49-AAR9-01A-21D-A410-08	LUAD	TCGA
TCGA-49-AARE-01A-11D-A410-08	LUAD	TCGA
TCGA-49-AARN-01A-21D-A410-08	LUAD	TCGA
TCGA-49-AARO-01A-12D-A410-08	LUAD	TCGA
TCGA-49-AARQ-01A-11D-A410-08	LUAD	TCGA
TCGA-4B-A93V-01A-11D-A397-08	LUAD	TCGA
TCGA-50-5044-01A-21D-1855-08	LUAD	TCGA
TCGA-50-5045-01A-01D-1625-08	LUAD	TCGA
TCGA-50-5049-01A-01D-1625-08	LUAD	TCGA
TCGA-50-5051-01A-21D-1855-08	LUAD	TCGA
TCGA-50-5055-01A-01D-1625-08	LUAD	TCGA
TCGA-50-5066-01A-01D-1625-08	LUAD	TCGA
TCGA-50-5066-02A-11D-2107-08	LUAD	TCGA
TCGA-50-5068-01A-01D-1625-08	LUAD	TCGA
TCGA-50-5072-01A-21D-1855-08	LUAD	TCGA
TCGA-50-5930-01A-11D-1753-08	LUAD	TCGA
TCGA-50-5931-01A-11D-1753-08	LUAD	TCGA
TCGA-50-5932-01A-11D-1753-08	LUAD	TCGA
TCGA-50-5933-01A-11D-1753-08	LUAD	TCGA
TCGA-50-5935-01A-11D-1753-08	LUAD	TCGA
TCGA-50-5936-01A-11D-1625-08	LUAD	TCGA
TCGA-50-5939-01A-11D-1625-08	LUAD	TCGA
TCGA-50-5941-01A-11D-1753-08	LUAD	TCGA
TCGA-50-5942-01A-21D-1753-08	LUAD	TCGA
TCGA-50-5944-01A-11D-1753-08	LUAD	TCGA
TCGA-50-5946-01A-11D-1753-08	LUAD	TCGA
TCGA-50-5946-02A-11D-2107-08	LUAD	TCGA
TCGA-50-6590-01A-12D-1855-08	LUAD	TCGA
TCGA-50-6591-01A-11D-1753-08	LUAD	TCGA
TCGA-50-6592-01A-11D-1753-08	LUAD	TCGA
TCGA-50-6593-01A-11D-1753-08	LUAD	TCGA
TCGA-50-6594-01A-11D-1753-08	LUAD	TCGA
TCGA-50-6595-01A-12D-1855-08	LUAD	TCGA
TCGA-50-6597-01A-11D-1855-08	LUAD	TCGA
TCGA-50-6673-01A-11D-1945-08	LUAD	TCGA
TCGA-50-7109-01A-11D-2036-08	LUAD	TCGA
TCGA-50-8457-01A-11D-2323-08	LUAD	TCGA
TCGA-50-8459-01A-11D-2323-08	LUAD	TCGA
TCGA-50-8460-01A-11D-2323-08	LUAD	TCGA
TCGA-53-7624-01A-11D-2063-08	LUAD	TCGA
TCGA-53-7626-01A-12D-2063-08	LUAD	TCGA
TCGA-53-7813-01A-11D-2167-08	LUAD	TCGA
TCGA-53-A4EZ-01A-12D-A24P-08	LUAD	TCGA
TCGA-55-1592-01A-01D-0969-08	LUAD	TCGA
TCGA-55-1592-01A-01W-0928-08	LUAD	TCGA
TCGA-55-1594-01A-01D-1040-01	LUAD	TCGA
TCGA-55-1594-01A-01W-0928-08	LUAD	TCGA
TCGA-55-1595-01A-01D-0969-08	LUAD	TCGA
TCGA-55-1596-01A-01D-1040-01	LUAD	TCGA
TCGA-55-1596-01A-01W-0928-08	LUAD	TCGA
TCGA-55-5899-01A-11D-1625-08	LUAD	TCGA
TCGA-55-6543-01A-11D-1753-08	LUAD	TCGA
TCGA-55-6642-01A-11D-1855-08	LUAD	TCGA
TCGA-55-6712-01A-11D-1855-08	LUAD	TCGA
TCGA-55-6968-01A-11D-1945-08	LUAD	TCGA
TCGA-55-6969-01A-11D-1945-08	LUAD	TCGA
TCGA-55-6970-01A-11D-1945-08	LUAD	TCGA
TCGA-55-6971-01A-11D-1945-08	LUAD	TCGA
TCGA-55-6972-01A-11D-1945-08	LUAD	TCGA
TCGA-55-6975-01A-11D-1945-08	LUAD	TCGA
TCGA-55-6978-01A-11D-1945-08	LUAD	TCGA
TCGA-55-6979-01A-11D-1945-08	LUAD	TCGA
TCGA-55-6980-01A-11D-1945-08	LUAD	TCGA
TCGA-55-6981-01A-11D-1945-08	LUAD	TCGA
TCGA-55-6982-01A-11D-1945-08	LUAD	TCGA
TCGA-55-6983-01A-11D-1945-08	LUAD	TCGA
TCGA-55-6984-01A-11D-1945-08	LUAD	TCGA
TCGA-55-6985-01A-11D-1945-08	LUAD	TCGA
TCGA-55-6986-01A-11D-1945-08	LUAD	TCGA
TCGA-55-6987-01A-11D-1945-08	LUAD	TCGA
TCGA-55-7227-01A-11D-2036-08	LUAD	TCGA
TCGA-55-7281-01A-11D-2036-08	LUAD	TCGA
TCGA-55-7283-01A-11D-2036-08	LUAD	TCGA
TCGA-55-7284-01B-11D-2238-08	LUAD	TCGA
TCGA-55-7570-01A-11D-2036-08	LUAD	TCGA
TCGA-55-7573-01A-11D-2036-08	LUAD	TCGA
TCGA-55-7574-01A-11D-2036-08	LUAD	TCGA
TCGA-55-7576-01A-11D-2063-08	LUAD	TCGA
TCGA-55-7724-01A-11D-2167-08	LUAD	TCGA
TCGA-55-7725-01A-11D-2167-08	LUAD	TCGA
TCGA-55-7726-01A-11D-2167-08	LUAD	TCGA
TCGA-55-7727-01A-11D-2167-08	LUAD	TCGA
TCGA-55-7728-01A-11D-2184-08	LUAD	TCGA
TCGA-55-7815-01A-11D-2167-08	LUAD	TCGA
TCGA-55-7903-01A-11D-2167-08	LUAD	TCGA
TCGA-55-7907-01A-11D-2167-08	LUAD	TCGA
TCGA-55-7910-01A-11D-2167-08	LUAD	TCGA
TCGA-55-7911-01A-11D-2167-08	LUAD	TCGA
TCGA-55-7913-01B-11D-2238-08	LUAD	TCGA
TCGA-55-7914-01A-11D-2167-08	LUAD	TCGA
TCGA-55-7994-01A-11D-2184-08	LUAD	TCGA
TCGA-55-7995-01A-11D-2184-08	LUAD	TCGA
TCGA-55-8085-01A-11D-2238-08	LUAD	TCGA
TCGA-55-8087-01A-11D-2238-08	LUAD	TCGA
TCGA-55-8089-01A-11D-2238-08	LUAD	TCGA
TCGA-55-8090-01A-11D-2238-08	LUAD	TCGA
TCGA-55-8091-01A-11D-2238-08	LUAD	TCGA
TCGA-55-8092-01A-11D-2238-08	LUAD	TCGA
TCGA-55-8094-01A-11D-2238-08	LUAD	TCGA
TCGA-55-8096-01A-11D-2238-08	LUAD	TCGA
TCGA-55-8097-01A-11D-2238-08	LUAD	TCGA
TCGA-55-8203-01A-11D-2238-08	LUAD	TCGA
TCGA-55-8204-01A-11D-2238-08	LUAD	TCGA
TCGA-55-8205-01A-11D-2238-08	LUAD	TCGA
TCGA-55-8206-01A-11D-2238-08	LUAD	TCGA
TCGA-55-8207-01A-11D-2238-08	LUAD	TCGA
TCGA-55-8208-01A-11D-2238-08	LUAD	TCGA
TCGA-55-8299-01A-11D-2284-08	LUAD	TCGA
TCGA-55-8301-01A-11D-2284-08	LUAD	TCGA
TCGA-55-8302-01A-11D-2323-08	LUAD	TCGA
TCGA-55-8506-01A-11D-2393-08	LUAD	TCGA
TCGA-55-8507-01A-11D-2393-08	LUAD	TCGA
TCGA-55-8508-01A-11D-2393-08	LUAD	TCGA
TCGA-55-8510-01A-11D-2393-08	LUAD	TCGA
TCGA-55-8511-01A-11D-2393-08	LUAD	TCGA
TCGA-55-8512-01A-11D-2393-08	LUAD	TCGA
TCGA-55-8514-01A-11D-2393-08	LUAD	TCGA
TCGA-55-8614-01A-11D-2393-08	LUAD	TCGA
TCGA-55-8615-01A-11D-2393-08	LUAD	TCGA
TCGA-55-8616-01A-11D-2393-08	LUAD	TCGA
TCGA-55-8619-01A-11D-2393-08	LUAD	TCGA
TCGA-55-8620-01A-11D-2393-08	LUAD	TCGA
TCGA-55-8621-01A-11D-2393-08	LUAD	TCGA
TCGA-55-A48X-01A-11D-A24D-08	LUAD	TCGA
TCGA-55-A48Y-01A-11D-A24D-08	LUAD	TCGA
TCGA-55-A48Z-01A-12D-A24P-08	LUAD	TCGA
TCGA-55-A490-01A-11D-A24D-08	LUAD	TCGA
TCGA-55-A491-01A-11D-A24D-08	LUAD	TCGA
TCGA-55-A492-01A-11D-A24D-08	LUAD	TCGA
TCGA-55-A493-01A-11D-A24D-08	LUAD	TCGA
TCGA-55-A494-01A-11D-A24P-08	LUAD	TCGA
TCGA-55-A4DF-01A-11D-A24D-08	LUAD	TCGA
TCGA-55-A4DG-01A-11D-A24D-08	LUAD	TCGA
TCGA-55-A57B-01A-12D-A397-08	LUAD	TCGA
TCGA-62-8394-01A-11D-2323-08	LUAD	TCGA
TCGA-62-8395-01A-11D-2323-08	LUAD	TCGA
TCGA-62-8397-01A-11D-2323-08	LUAD	TCGA
TCGA-62-8398-01A-11D-2323-08	LUAD	TCGA
TCGA-62-8399-01A-21D-2323-08	LUAD	TCGA
TCGA-62-8402-01A-11D-2323-08	LUAD	TCGA
TCGA-62-A46O-01A-11D-A24D-08	LUAD	TCGA
TCGA-62-A46P-01A-11D-A24D-08	LUAD	TCGA
TCGA-62-A46R-01A-11D-A24D-08	LUAD	TCGA
TCGA-62-A46S-01A-11D-A24D-08	LUAD	TCGA
[truncated: 1,676 more rows]

## Sheet: Table S2
Table S2	The models' hyperparameters
1,The hyperparameters of Conv1D model
Layer (type)	Output Shape	Param
Conv1d-1	[-1, 32, 44605]	128
BatchNorm1d-2	[-1, 32, 44605]	64
ReLU-3	[-1, 32, 44605]	0
MaxPool1d-4	[-1, 32, 4460]	0
Flatten-5	[-1, 142720]	0
Linear-6	[-1, 64]	9134144
ReLU-7	[-1, 64]	0
MultiheadAttention-8	[[-1, 2, 64], [-1, 1, 1]]	0
Dropout-9	[-1, 64]	0
Linear-10	[-1, 8]	520
Softmax-11	[-1, 8]	0
Total params: 9,134,856
Trainable params: 9,134,856
Non-trainable params: 0
Input size (MB): 0.17
Forward/backward pass size (MB): 34.85
Params size (MB): 34.85
Estimated Total Size (MB): 69.86
2,The hyperparameters of RFC model
Parameter	Value
n_estimators	2
criterion	gini
max_depth	None
min_samples_split	16
min_samples_leaf	4
max_features	sqrt
class_weight	balanced
3,The hyperparameters of KNN model
Parameter	Value
n_neighbors	5
weights	uniform
metric	euclidean
algorithm	auto
4,The hyperparameters of LR model
Parameter	Value
penalty	l2
C	1e-5
solver	lbfgs
max_iter	100
multi_class	auto
class_weight	balanced
tol	1e-3

## Sheet: Table S3
Table S3	The model's specific hyperparameters and tuning ranges
Loop parameters
pool_size:	[10, 15, 20]
epochs:	[50, 65, 80]
Fixed parameters
learning_rate	0.0001
dropout	0.2
batch_size	256
test_ratio	0.2

## Sheet: Table S4
Table S4	Top 1000 high-weight genes and their corresponding weights
Gene	Weight
PLS3	1.4355502571561374e-05
SAP30L	1.3969016436021775e-05
NWD1	1.3232114724814892e-05
MBNL3	1.289130887016654e-05
SLFN11	1.2823633369407617e-05
CLIC6	1.2767637599608861e-05
NDUFAF2	1.2741249520331621e-05
EVX2	1.2711012459476478e-05
UGGT1	1.269447966478765e-05
POLG2	1.2687460184679367e-05
KMO	1.2423768566804938e-05
C3orf36	1.2320066161919385e-05
GLB1L2	1.2158927347627468e-05
RAP1GAP2	1.200745282403659e-05
TRIM40	1.1922017620236147e-05
TBCD\x3bZNF750	1.1650055967038497e-05
ST3GAL4	1.1589911082410254e-05
RPL23	1.1452368198661134e-05
ASB2	1.1438198271207511e-05
CCDC97	1.140776657848619e-05
LOC105372695\x3bMIR296	1.1364170859451406e-05
PWWP3A	1.1350566637702286e-05
MMD2	1.1340653145452961e-05
ABCD1\x3bPLXNB3	1.1300298865535296e-05
DYRK3	1.1216587154194713e-05
UNC13B	1.1154750609421171e-05
MAP1LC3A	1.099237852031365e-05
SLC16A2\x3bRLIM	1.097466974897543e-05
HNF4A-AS1	1.0818977898452431e-05
CDKAL1	1.0785115591716021e-05
TRIM53AP	1.0486633073014673e-05
CENPO	1.0486273822607473e-05
JHY	1.0426377230032813e-05
MED17	1.0414514690637589e-05
ITLN1\x3bLOC101928372	1.0371425560151692e-05
ZSWIM4	1.0304662282578647e-05
RAD1	1.0302890586899593e-05
PLAC8\x3bCOQ2	1.0277271030645352e-05
TNFAIP8L2	1.0268223377352115e-05
NOC3L	1.0099864084622823e-05
E2F1	1.0071003998746164e-05
ZNF750	9.994862921303138e-06
BCAP29\x3bDUS4L-BCAP29	9.89610271062702e-06
UBA6	9.875991054286715e-06
KDM1A	9.870800568023697e-06
ATP8A2	9.846571629168466e-06
TSPYL2	9.829755072132684e-06
ARHGEF6	9.782022971194237e-06
NAV3	9.737525033415295e-06
TASP1	9.709377991384827e-06
ESX1	9.670366125646979e-06
STAU2	9.653430424805265e-06
CNTFR	9.619983757147565e-06
MRPS18C	9.561799743096344e-06
LARP4B	9.531151590636e-06
EXOC6	9.449307071918156e-06
SH2D3C\x3bMIR3960	9.431474609300494e-06
TMEM30A	9.428259545529727e-06
TRNAU1AP	9.418301488040015e-06
MMP15	9.396961104357615e-06
TRIM15	9.231374860974029e-06
ARHGEF6\x3bRBMX	9.20015463634627e-06
MIR335	9.189550837618299e-06
BAHD1	9.17372562980745e-06
CRKL	9.137429515249096e-06
CIR1	9.127315934165381e-06
SHOX	9.09135451365728e-06
TTLL2\x3bTCP10L3	9.035822586156428e-06
LDB2	8.960466402641032e-06
ZNF57	8.891507604857907e-06
FOLR1	8.878060725692194e-06
H4C7	8.876488209352829e-06
CASP10	8.827579222270288e-06
STC1	8.825483746477403e-06
LINC01726	8.748756954446435e-06
MSMP	8.72270993568236e-06
GPR152	8.684934073244222e-06
ZFP92\x3bTREX2	8.677836376591586e-06
ID1	8.651915777591057e-06
CRBN	8.644364243082236e-06
DMRT1\x3bDMRT3	8.643174624012318e-06
GRIK2	8.637256541987881e-06
IGDCC4	8.623763278592378e-06
LOC102724163	8.6196196207311e-06
NEBL	8.563142728235107e-06
SLC22A14	8.514976798323914e-06
TRIM39\x3bTRIM39-RPP21	8.472381523461081e-06
LINGO2	8.471486580674537e-06
NCEH1	8.443226761301048e-06
VEGFD	8.429892659478355e-06
MIR203A\x3bLOC105370708	8.407225323026069e-06
MARK3	8.374472599825822e-06
MIR325HG	8.354349120054394e-06
EYA3	8.336058272107039e-06
ZNF319	8.327248906425666e-06
RNF216	8.326651368406601e-06
SLMO2-ATP5E	8.307651114591863e-06
RHCE	8.293915016110986e-06
NOL4L-DT	8.26948780741077e-06
SLC18B1	8.258786692749709e-06
ZNF786	8.245922799687833e-06
ACTN3	8.2393398770364e-06
ZBTB7C	8.19997330836486e-06
UBAP2L	8.140195859596133e-06
COL5A1	8.139372766891029e-06
EIF3J	8.116121534840204e-06
EXOC7	8.094884833553806e-06
FAM200B	8.088465619948693e-06
TM4SF5	8.073653589235619e-06
BRD9	8.06464595370926e-06
BRD7	8.042250556172803e-06
CYP1B1	8.040106877160724e-06
SLITRK2	8.033011908992194e-06
IFNGR1	8.010030796867795e-06
ALG13\x3bTRPC5	7.998563887667842e-06
KLF12	7.975938387971837e-06
PIK3C2A	7.960734365042299e-06
SMO	7.955904948175885e-06
ADGRV1	7.947370249894448e-06
SRSF10	7.906554856162984e-06
DERA	7.894326699897647e-06
KLHL14	7.869168257457204e-06
PDCD2	7.864266081014648e-06
ACTR3B	7.856719093979336e-06
OAS3	7.849739631637931e-06
RARB	7.814920536475256e-06
DOCK5	7.789251867507119e-06
SVOPL	7.784330591675825e-06
TSHZ1	7.765606824250426e-06
SSR4	7.734730388619937e-06
MNDA	7.728143827989697e-06
BCL2L15	7.707255463174079e-06
NRARP	7.613505658810027e-06
DDOST	7.573102266178466e-06
LOC100131532	7.566585736640263e-06
MEGF8	7.54452048568055e-06
CYP2R1	7.521583029301837e-06
CILP2	7.4915133154718205e-06
PRPH2	7.481430657207966e-06
FGF12\x3bMB21D2	7.47557942304411e-06
RCOR3	7.464986992999911e-06
MCF2L2	7.428074695781106e-06
ALPG	7.424610885209404e-06
TLDC2	7.413290404656436e-06
SDF2	7.406759323203005e-06
CLTCL1	7.395853572234046e-06
GPRC5A	7.3797928052954376e-06
GALK1	7.3790961323538795e-06
ILKAP	7.374130291282199e-06
DEFB127\x3bDEFB128	7.3661508395161945e-06
LUC7L	7.362912583630532e-06
SOCS1	7.3498931669746526e-06
CXCL11	7.3486194196448196e-06
A2M	7.3404289651080035e-06
LINC02188	7.333344910875894e-06
NEB	7.331063898163848e-06
POPDC3	7.308127351279836e-06
KDM4E\x3bSRSF8	7.299291610252112e-06
EP300	7.275203643075656e-06
LINC00440\x3bLINC01040	7.2318207458010875e-06
ENTR1	7.228443791973405e-06
MAP1B	7.217414349725004e-06
ZC2HC1C	7.2157954491558485e-06
SH3PXD2B	7.214639481389895e-06
KCNS1	7.206636837508995e-06
ACADM	7.168381671363022e-06
IP6K3	7.166910108935554e-06
SOCS6	7.157631443988066e-06
CALCRL	7.150402780098375e-06
PIWIL4	7.141398782550823e-06
B4GALT3	7.111480499588652e-06
UBAC2	7.10312815499492e-06
TPPP2	7.090971848811023e-06
MBD6	7.080072464304976e-06
MYOT	7.069097136991331e-06
RBBP8NL	7.064576493576169e-06
LINC02501\x3bLINC02506	7.0606174631393515e-06
FAM169B\x3bIRAIN	7.047025974316057e-06
C5orf64	7.03223804521258e-06
NTF3	6.991499503783416e-06
NELFA	6.988388122408651e-06
FARP2	6.983887033129577e-06
BCL9	6.982116701692576e-06
PRAG1	6.965970896999352e-06
GOLGA4	6.962350198591594e-06
EIF2A	6.960652171983384e-06
OGN	6.9558864197460935e-06
SLPI\x3bMATN4	6.9519910539384e-06
PRR13	6.931905318197096e-06
DOCK10	6.9284578785300255e-06
GPAA1	6.920049145264784e-06
PRAF2	6.914698133186903e-06
ZNF335	6.883240530441981e-06
HS6ST2	6.876613952044863e-06
MIR297	6.871361620142125e-06
RLN2	6.869448952784296e-06
TRAF3	6.8598105826822575e-06
TSSK4	6.839360139565542e-06
OTC	6.826031039963709e-06
BMP8A	6.820084763603518e-06
CCDC113	6.818734618718736e-06
COA6	6.793322882003849e-06
CLEC18A\x3bPDXDC2P-NPIPB14P	6.776454029022716e-06
CLASP2	6.775920610380126e-06
SIAH2	6.774340363335796e-06
PNKP	6.773866971343523e-06
RNPS1	6.738395313732326e-06
CCNT2	6.730994755344e-06
SLC25A29	6.7222517827758566e-06
ARPC1A	6.718305940012215e-06
ZSCAN2	6.700413905491587e-06
ALDOA	6.695942829537671e-06
STAT5B	6.669371487078024e-06
RGS14	6.663805834250525e-06
PLEKHA1	6.64703384245513e-06
MC3R	6.620108706556493e-06
ZNF532	6.5826948230096605e-06
DUSP15	6.582326932402793e-06
HEATR9	6.57122927805176e-06
TKTL1	6.56800239084987e-06
U2AF2	6.540722097270191e-06
OR3A1	6.529895472340286e-06
ATF7IP	6.515271707030479e-06
MIR31HG	6.511709671030985e-06
HOXD11	6.5020394686143845e-06
MOGAT1	6.460049462475581e-06
NTRK3	6.451453828049125e-06
NFATC1\x3bLOC284240	6.441428922698833e-06
GNB1L	6.435202521970496e-06
CNGB1	6.429700079024769e-06
TRRAP	6.423977538361214e-06
P2RY8	6.398031928256387e-06
LONP1	6.387975190591533e-06
PIGL	6.3774859881959856e-06
DENR	6.363557076838333e-06
CC2D1A	6.363316060742363e-06
ACADSB	6.362075509969145e-06
CCDC39	6.360100087476894e-06
TCEA2	6.349324394250289e-06
USP31	6.348656825139187e-06
ADAMTS6	6.3430716181756e-06
CLUL1	6.316678991424851e-06
CAPN15	6.3131928982329555e-06
SLC66A1	6.311089691735106e-06
ITGAD	6.302982001216151e-06
HILPDA	6.3008164943312295e-06
KRT71	6.300445420492906e-06
RASSF10	6.29738497082144e-06
PTK2	6.296476385614369e-06
SPRR4	6.282622052822262e-06
OR1K1	6.2765921029495075e-06
KCNC1	6.260484951781109e-06
KAT6B	6.2433960010821465e-06
PCDHGA4	6.238837613636861e-06
PRDM4	6.2362869357457384e-06
SYNGR4	6.207796104718e-06
MGAT5B	6.204854798852466e-06
IL17C	6.2012159105506726e-06
USP36	6.185544407344423e-06
HIVEP2	6.14589907854679e-06
UBR3	6.118460078141652e-06
KANK1\x3bDMRT1	6.104650310589932e-06
TECPR1	6.1022929003229365e-06
COL18A1-AS1	6.084836968511809e-06
FRMPD1\x3bTRMT10B	6.084157575969584e-06
MAP3K13	6.083539119572379e-06
CFAP77	6.078572369005997e-06
PPP2R2B	6.075883902667556e-06
DNM1L	6.069527444196865e-06
RPL18A	6.066295100026764e-06
SLC4A11	6.065139132260811e-06
LRRC8D	6.0644988479907624e-06
PELP1	6.057999598851893e-06
ZFR2	6.056080565031152e-06
GSG1	6.030321856087539e-06
TRAPPC12	6.0094776017649565e-06
NAA11\x3bGK2	6.008793661749223e-06
RTL8A\x3bSMIM10L2B	6.0059846873627976e-06
PHF8	6.000132088956889e-06
C6orf15	5.992862043058267e-06
SRPRB\x3bRAB6B	5.9915819292655215e-06
SPDL1\x3bDOCK2	5.989720648358343e-06
CD74	5.981153663014993e-06
SHF	5.975583917461336e-06
IFFO1	5.963627700111829e-06
ACOT11	5.959966983937193e-06
PRSS54	5.955992492090445e-06
ILKAP\x3bLINC02610	5.937282367085572e-06
OSBPL10	5.927563506702427e-06
EDA2R	5.914510438742582e-06
TMEM44\x3bLSG1	5.9118719946127385e-06
N4BP1	5.908628281758865e-06
ZNF454	5.908545062993653e-06
HCCS	5.907209015276749e-06
TRAPPC10	5.897763912798837e-06
PDZD8\x3bEMX2OS	5.8766131587617565e-06
LGALS3	5.874935595784336e-06
TOR2A	5.863741989742266e-06
FAM47C	5.85968609811971e-06
OR1L3	5.833285740663996e-06
HOXD13	5.829731435369467e-06
LINC00395	5.82489519729279e-06
CDH1	5.813230472995201e-06
POMGNT2	5.79874813411152e-06
MARVELD2	5.797842277388554e-06
TRPC4	5.795763172500301e-06
KBTBD3	5.794807293568738e-06
UTRN	5.782714652013965e-06
SLITRK3	5.771026735601481e-06
KALRN	5.762250566476723e-06
TOR4A	5.7617444326751865e-06
WIF1	5.756623977504205e-06
LENG8	5.746764145442285e-06
GFI1	5.744096142734634e-06
ZFP90	5.7399438446736895e-06
NET1	5.7059187383856624e-06
ESRP1	5.700088877347298e-06
SORCS3	5.69750955037307e-06
COG4	5.693566436093533e-06
GCHFR	5.6869494073907845e-06
VSX2	5.680077265424188e-06
TMEM74B	5.678771685779793e-06
ABCA6	5.674515705322847e-06
SYT11	5.670523933076765e-06
GRK1	5.66283142688917e-06
PEX6	5.659083399223164e-06
YTHDF1	5.657605470332783e-06
GBX2	5.64230685995426e-06
ZNF98	5.636095465888502e-06
VPS4A	5.634258741338272e-06
RPL36A\x3bRPL36A-HNRNPH2	5.626144229609054e-06
SEMA6C	5.622018761641812e-06
HROB	5.612333552562632e-06
OR1E2	5.5959362725843675e-06
MYLK3	5.595447419182165e-06
SRFBP1	5.586837687587831e-06
SCAF4	5.579918251896743e-06
ALX4	5.5773680287529714e-06
MYH9	5.562514161283616e-06
LOXL3	5.554471044888487e-06
ZIC1	5.54725465917727e-06
HAX1	5.547140062844846e-06
THSD4	5.5470877668994945e-06
AGAP4	5.53236259293044e-06
SFPQ	5.521196726476774e-06
ZMPSTE24\x3bCOL9A2	5.512518782779807e-06
RAB22A\x3bVAPB	5.504361070052255e-06
PGPEP1L	5.498877726495266e-06
LINC01754\x3bNCOA3	5.496706307894783e-06
MAD2L1BP	5.487962880579289e-06
SLC22A7	5.477435479406267e-06
ELK1	5.4607889978797175e-06
LBP	5.454605343402363e-06
LAMA5	5.4492975323228166e-06
USP10	5.444844646262936e-06
SSR1	5.428151780506596e-06
NSDHL	5.426350071502384e-06
NLRC4	5.426141797215678e-06
PCDHA11	5.397227141656913e-06
SPRY3	5.37602909389534e-06
TWIST1	5.3755757107865065e-06
MKX	5.3740495786769316e-06
CES4A\x3bCBFB	5.367362973629497e-06
SPEN	5.357394911698066e-06
RPE65	5.347709247871535e-06
HDAC4-AS1\x3bLOC150935	5.343111752154073e-06
ZBTB20	5.341680207493482e-06
MTSS2	5.332515229383716e-06
MYO9A	5.3183916861598846e-06
RFPL3	5.317568138707429e-06
HECTD3	5.317042450769804e-06
UBE3C\x3bDNAJB6	5.303611033014022e-06
PRR32	5.3032840696687344e-06
SOX12	5.299076292430982e-06
PIK3CG	5.28907730767969e-06
LMNA	5.284996404952835e-06
FAM102A	5.282365236780606e-06
XPNPEP2\x3bSASH3	5.277552190818824e-06
NAPA	5.273786882753484e-06
SEC16A	5.2548994062817656e-06
SEMA6D	5.254253665043507e-06
ZNF318	5.253933522908483e-06
FBH1	5.247909939498641e-06
TTF1	5.242016413831152e-06
PCDHB3	5.240628979663597e-06
FRMD7	5.237970526650315e-06
LINC01924	5.227303518040571e-06
COL12A1	5.220024831942283e-06
KRT33B	5.197825430514058e-06
LOC100505918\x3bLOC101928565	5.191933269088622e-06
IFNA10	5.190417141420767e-06
CRYBA4	5.187971510167699e-06
LOC100507551	5.186903763387818e-06
ARFGEF1	5.172933924768586e-06
ABCC8	5.172572855371982e-06
ATP11C\x3bCXorf66	5.168939424038399e-06
SAA2	5.166929440747481e-06
ZNF75A	5.1614356380014215e-06
COL18A1	5.156194674782455e-06
H6PD	5.150098331796471e-06
VSIG10	5.149598109710496e-06
SLC52A2	5.149413482286036e-06
GXYLT1P3	5.133155354997143e-06
DEFB119	5.120800324220909e-06
APH1A	5.1152665037079714e-06
CES3	5.09898336531478e-06
LAMP1	5.092389073979575e-06
PTGER4	5.091595994599629e-06
FAM199X	5.089401383884251e-06
BTNL8	5.0856906455010176e-06
DSP	5.076866273157066e-06
CERS3-AS1	5.074419277661946e-06
GDF9	5.0717521844489966e-06
SLC7A8	5.0708349590422586e-06
RILPL2	5.059623163106153e-06
POP1	5.059610884927679e-06
GCNT2	5.05558455188293e-06
MAP1LC3B2	5.048655111750122e-06
GTSE1	5.041999429522548e-06
SPTBN4	5.041911208536476e-06
AGPAT3	5.040722498961259e-06
IQCJ-SCHIP1\x3bSCHIP1	5.039384632254951e-06
HSD17B14	5.035226422478445e-06
WNT5B\x3bMIR3649	5.031325599702541e-06
ALDH7A1	5.030234660807764e-06
SETD2	5.02859620610252e-06
UBE2NL	5.022146069677547e-06
HSPA5	5.01897739013657e-06
PTPRC	5.014143425796647e-06
SRY	5.013368536310736e-06
NCAM1	5.013199370296206e-06
KAT2B	5.0060289140674286e-06
SCAF1	5.00465466757305e-06
UGT1A3	5.001003955840133e-06
MORC1	4.989004082744941e-06
PITPNM3	4.986708063370315e-06
SENP5	4.983415692549897e-06
OR13J1\x3bHRCT1	4.977659955329727e-06
EGR3	4.965373591403477e-06
MIR921	4.965054358763155e-06
MYORG	4.961500053468626e-06
CEP78	4.952713425154798e-06
EXD3	4.950048605678603e-06
DENND4A	4.9460013542557135e-06
PEBP1\x3bTAOK3	4.925735993310809e-06
LINC02537\x3bLINC01512	4.9233913159696385e-06
CHD2	4.919645107293036e-06
TM4SF19-AS1\x3bTM4SF19-TCTEX1D2	4.899325176666025e-06
SPANXB1	4.8882284318096936e-06
DDX56	4.887495379080065e-06
AGAP6	4.883043402514886e-06
AAMDC\x3bINTS4	4.881915174337337e-06
ZNF674-AS1	4.873551915807184e-06
ARX	4.8714582590037026e-06
NFKBIB	4.862118657911196e-06
LINC01512	4.8618458095006645e-06
PXDN	4.8585452532279305e-06
NFASC	4.8542678996454924e-06
IPPK	4.849727247346891e-06
TNFRSF11B	4.8477909331268165e-06
AGFG2	4.846398951485753e-06
WFDC1	4.844423528993502e-06
PRL	4.838344921154203e-06
RWDD3	4.835814706893871e-06
PCDHGA6	4.815765805687988e-06
NKD1	4.810976406588452e-06
TCF4	4.810037353308871e-06
ARHGAP18	4.80692779092351e-06
OR14C36	4.8021101974882185e-06
LRRC43	4.795824679604266e-06
RHOC	4.790344974026084e-06
SBDS	4.790079401573166e-06
DIRAS1	4.786756107932888e-06
HOXA7	4.780101789947366e-06
TAOK2	4.777989488502499e-06
RPS4X\x3bCITED1	4.775815796165261e-06
ANKS6	4.774748958880082e-06
TIRAP	4.76664808957139e-06
GLI3\x3bLINC01448	4.766136044054292e-06
LINC01344	4.761038780998206e-06
ZNF664	4.758298473461764e-06
CADM3	4.741661541629583e-06
UTS2R	4.739713403978385e-06
FAM219A	4.738783900393173e-06
MYH14	4.7386342885147315e-06
FLG	4.73245199827943e-06
GOLGA1	4.731254648504546e-06
PER2	4.730067757918732e-06
SPPL3	4.72915871796431e-06
URAHP\x3bPRDM7	4.72903047921136e-06
IL4R	4.720411197922658e-06
CBX2	4.718182026408613e-06
KSR2\x3bRFC5	4.716710463981144e-06
BTNL3	4.71634393761633e-06
TAL1	4.715466275229119e-06
BPIFB1\x3bCDK5RAP1	4.714421265816782e-06
PPARD	4.709837867267197e-06
UBXN7	4.7071685003174935e-06
ANXA3	4.704303137259558e-06
MYLK	4.6983122956589796e-06
NIPAL3	4.681090558733558e-06
CDK5R2	4.6810819185338914e-06
ACAP2	4.678509412769927e-06
TMEM59	4.675438958656741e-06
GASK1B	4.6726222535653505e-06
MEGF10	4.670482212532079e-06
RPA1	4.668078872782644e-06
ZNF791	4.661357252189191e-06
DPYSL2	4.660060767491814e-06
FAHD2B	4.65505718239001e-06
ZDHHC12	4.65213815914467e-06
FOXE3	4.649990387406433e-06
TSPOAP1	4.645769877242856e-06
INTS2	4.6409481910814065e-06
ERAS	4.6369550545932725e-06
LINC00028\x3bHM13	4.627891939890105e-06
IFT46	4.6202530938899145e-06
BANP	4.617119884642307e-06
PLSCR5\x3bLINC02010	4.61494119008421e-06
BFSP2-AS1\x3bCDV3	4.6128989197313786e-06
C20orf85	4.609709776559612e-06
CD163L1	4.608225935953669e-06
RN7SK	4.606404218066018e-06
NCAM2	4.604682544595562e-06
RNF115	4.585712304105982e-06
CENPB	4.57920123153599e-06
SGSM1	4.578933385346318e-06
BCAP31	4.578931566356914e-06
GPR89B	4.5752531150355935e-06
PAPSS1	4.56924954050919e-06
NR4A3	4.567571522784419e-06
LINC02501	4.565879862639122e-06
IFNA14	4.565498784359079e-06
PLD6	4.562931280815974e-06
LOC105369509	4.557138709060382e-06
MSANTD4\x3bKBTBD3	4.551437086774968e-06
H1-2	4.547691787593067e-06
LOC112577592	4.546969194052508e-06
ANGPTL2	4.546299351204652e-06
MEF2D	4.541213456832338e-06
DNAJC21	4.529317266133148e-06
ELP1	4.527316377789248e-06
ADARB1	4.526771135715535e-06
DENND1A\x3bLOC100505588	4.523927600530442e-06
VCX3B\x3bANOS1	4.517034994933056e-06
ZCCHC13\x3bSLC16A2	4.5123138079361524e-06
RBM8A	4.5100186980562285e-06
FZD5	4.508394340518862e-06
RILPL1	4.508251095103333e-06
HEBP1	4.507352969085332e-06
FRG1EP\x3bFAM242B	4.506449386099121e-06
NCF4\x3bCSF2RB	4.505729975790018e-06
DCX	4.4994203562964685e-06
LINC00383	4.497082954912912e-06
ESRP2\x3bPLA2G15	4.482068106881343e-06
AMELX	4.477540642255917e-06
USB1	4.4694925236399285e-06
SVIL	4.46686681243591e-06
IRF9	4.4633243305725046e-06
CLPTM1L	4.4533753680298105e-06
SETDB1	4.450668257049983e-06
SLC48A1	4.4478401832748204e-06
ABCD4	4.444592377694789e-06
CAMSAP2	4.4437983888201416e-06
FTX	4.442521913006203e-06
HAUS6	4.440333214006387e-06
C1QTNF2	4.43826775153866e-06
DDC	4.438137693796307e-06
PDCD6IP	4.428490683494601e-06
HYI	4.426450686878525e-06
NFATC1	4.424803591973614e-06
TMEM101	4.406868811202003e-06
EIF2A\x3bSELENOT	4.4062608139938675e-06
NDUFS1	4.403616003401112e-06
POLM	4.403454113344196e-06
TFE3	4.401116257213289e-06
MAGEA10\x3bMAGEA10-MAGEA5	4.398997589305509e-06
WWP2	4.397714747028658e-06
SSR4\x3bPDZD4	4.385262400319334e-06
DOK5	4.383663508633617e-06
TENM4\x3bLINC02720	4.379609890747815e-06
RFC1	4.375566732051084e-06
KIAA1217	4.375249318400165e-06
TTC12	4.372646799311042e-06
LAS1L	4.364191227068659e-06
SRPX2	4.357771103968844e-06
PIGY	4.357725629233755e-06
LINC01549\x3bCXADR	4.355164492153563e-06
ZNF605	4.345536581240594e-06
FAM78A\x3bPLPP7	4.344946319179144e-06
CANX	4.342919510236243e-06
DYSF	4.342165993875824e-06
DGKK\x3bSHROOM4	4.340510258771246e-06
CCR9	4.338209237175761e-06
CASR\x3bCSTA	4.33590048487531e-06
GALNTL6	4.334734967414988e-06
GABRQ	4.327531314629596e-06
LINC00488\x3bDPPA2	4.326958332967479e-06
PTGDR	4.326509042584803e-06
RBM34\x3bARID4B	4.323009306972381e-06
LRRC37B\x3bLOC105371730	4.320533207646804e-06
MIR371A\x3bMIR371B	4.315767000662163e-06
C19orf57	4.312775217840681e-06
CCDC81	4.31270791523275e-06
EEF1AKNMT	4.312098099035211e-06
KCNIP4-IT1	4.311217708163895e-06
CDKN2B-AS1	4.305692527850624e-06
KMT2E	4.305586116970517e-06
ATP10B	4.30413092544768e-06
PAX6	4.303710738895461e-06
NEK7	4.3017498683184385e-06
TCL1B	4.2958863559761085e-06
MIR891B	4.2950568968080916e-06
GPR87	4.292548965167953e-06
GALNT1	4.289986009098357e-06
PIM1	4.281409474060638e-06
COP1	4.2743613448692486e-06
FNTA	4.27403392677661e-06
APOD	4.273558715794934e-06
LINC02314\x3bDIO3OS	4.273341801308561e-06
SNORA19	4.270395947969519e-06
UPF3A	4.269513738108799e-06
TSN	4.269501005182974e-06
PKP3	4.266406449460192e-06
DCAF11	4.265431471139891e-06
HYKK	4.26325050284504e-06
LCOR	4.2596461753419135e-06
ZZEF1	4.25935195380589e-06
ERF	4.259103207004955e-06
SNIP1	4.256252395862248e-06
MMP14	4.255644398654113e-06
TTTY19\x3bTTTY11	4.253552106092684e-06
SLC25A39	4.252250619174447e-06
KIF13A\x3bNHLRC1	4.248335699230665e-06
PRSS3\x3bUBE2R2	4.247734977980144e-06
ACADS	4.246323442202993e-06
SND1	4.243182047503069e-06
ZNF835	4.240816451783758e-06
HSH2D	4.239108420733828e-06
MICU2	4.233854269841686e-06
PXK	4.23380515712779e-06
ZNF148\x3bSNX4	4.2334395402576774e-06
BLACE	4.230340437061386e-06
PPFIBP1	4.229740625305567e-06
PTPRJ	4.228250418236712e-06
LINC02872	4.22613584305509e-06
SYN2	4.225236807542387e-06
DDX20	4.224501935823355e-06
TPD52L2\x3bDNAJC5	4.221944436721969e-06
OTOR	4.2195006244583055e-06
RXRA	4.218221874907613e-06
PKHD1\x3bMIR206	4.210845872876234e-06
TBC1D14	4.207690835755784e-06
BGN\x3bATP2B3	4.205807272228412e-06
ZNRF3	4.204748165648198e-06
LINC00910\x3bARL4D	4.204040578770218e-06
LOC105371925	4.202600393909961e-06
ZBTB16	4.198269380140118e-06
SLC12A5	4.1978037188528106e-06
NLRP13	4.190717845631298e-06
CDCA4	4.185596935712965e-06
ACAP2\x3bPPP1R2	4.179437382845208e-06
PIGF	4.1787307054619305e-06
MCCC1	4.175491994828917e-06
DAGLA	4.173429715592647e-06
ANAPC1	4.172980879957322e-06
IL17C\x3bCYBA	4.171274667896796e-06
FSCN3	4.16989178120275e-06
LINC02529\x3bSOD2	4.169612111581955e-06
WNK4	4.166827238805126e-06
FAM168A	4.166801772953477e-06
ATP6V0D1	4.163905941823032e-06
MICAL3	4.162738150625955e-06
SKA3	4.1616121961851604e-06
ALG12\x3bCRELD2	4.1609591789892875e-06
CDH5	4.156683644396253e-06
FOS	4.143343176110648e-06
SNORD28B\x3bARID1B	4.137430551054422e-06
ACRV1	4.137000360060483e-06
LOC100506937\x3bCHCHD3	4.132392405153951e-06
PRSS1	4.129543413000647e-06
CSPG4	4.126177827856736e-06
FTO	4.123357939533889e-06
CKAP2	4.122194695810322e-06
SHMT2	4.119257937418297e-06
CYP24A1	4.118463039048947e-06
ADGRF1	4.10978964282549e-06
LOC105378052	4.109258952667005e-06
RLN1	4.10388520322158e-06
DIPK2B	4.101574177184375e-06
GPR85	4.099203124496853e-06
THEM4	4.097377768630395e-06
SFTPA1	4.097092642041389e-06
FAM43A	4.093971256224904e-06
OPTN	4.09226595365908e-06
PCDHGA9	4.09218409913592e-06
ATXN1L	4.088283731107367e-06
APOL5	4.085167347511742e-06
SCGB3A2\x3bC5orf46	4.083561179868411e-06
KCTD15	4.0808445191942155e-06
PRPF4	4.0745881051407196e-06
KCNJ1	4.073379386682063e-06
ZCWPW2	4.073147465533111e-06
SLC25A47	4.069100214110222e-06
HOXB13	4.067496774950996e-06
CHD3	4.064947006554576e-06
UGT2A1	4.064858330821153e-06
LINC02870	4.062849711772287e-06
PLEKHG4B	4.060913852299564e-06
TRERNA1	4.056361376569839e-06
CCDC15	4.055756107845809e-06
PCDHA1\x3bLOC101926905	4.047889888170175e-06
CIB3\x3bFAM32A	4.047451511723921e-06
ADGRG3	4.041206011606846e-06
EDEM2\x3bMMP24-AS1-EDEM2	4.040648036607308e-06
USB1\x3bMMP15	4.0381642065767664e-06
COL6A5	4.036346126667922e-06
OR10A4	4.034596258861711e-06
CCAR2	4.033663572045043e-06
HPD	4.033108780276962e-06
ZNF462	4.032762262795586e-06
STAT3	4.029642695968505e-06
LINC01707	4.026838723802939e-06
GLRA2\x3bFANCB	4.025934686069377e-06
NEUROG2	4.023780547868228e-06
HEBP2	4.021531822218094e-06
SLC43A2	4.019225343654398e-06
MRPS30	4.01738998334622e-06
LIN54	4.0130385059455875e-06
DNASE1L3	4.012981207779376e-06
ROS1	4.010765678685857e-06
RBBP8	4.009799340565223e-06
KSR1	4.0041709326033015e-06
EEF2K	4.0040586100076325e-06
CSGALNACT2	4.003895810456015e-06
COG3	4.00150793211651e-06
PRADC1	4.000025910499971e-06
MED13	3.995858605776448e-06
DPEP1	3.994195139966905e-06
RTL10	3.993875907326583e-06
SYTL5	3.9909214137878735e-06
STAG3	3.9889305298856925e-06
CBLN1	3.987486707046628e-06
LSG1	3.986992396676214e-06
BAG5	3.9832657421357e-06
SYT3	3.980574547313154e-06
LOC101929295	3.9787532841728535e-06
EPHB4	3.97819758291007e-06
PDXDC2P-NPIPB14P\x3bPDPR	3.969074441556586e-06
PGM5P2	3.9661322261963505e-06
RUBCN	3.965128598792944e-06
RAB3C\x3bPDE4D	3.963932158512762e-06
ARMCX3	3.9619831113668624e-06
PSIP1	3.960074536735192e-06
CD55	3.95767256122781e-06
CDC25B	3.952483439206844e-06
MIR381HG	3.950887276005233e-06
NECTIN3\x3bCD96	3.947372533730231e-06
CACNA1G	3.943401679862291e-06
LINC02237	3.943026058550458e-06
POLN	3.942235707654618e-06
MTFMT	3.94166727346601e-06
CASP8	3.941546310670674e-06
SGCA	3.937130259146215e-06
MBD5\x3bEPC2	3.93497293771361e-06
MLF1\x3bGFM1	3.933897005481413e-06
SYT10	3.930962066078791e-06
NBEAL2	3.930013463104842e-06
SLC13A1	3.9298925003095064e-06
MYL5	3.926102181139868e-06
EPM2AIP1	3.9225278669619e-06
RPS6KB2	3.919163191312691e-06
FOSB	3.915896286343923e-06
TBCD	3.913928594556637e-06
FAM199X\x3bESX1	3.910917712346418e-06
CMIP	3.901091986335814e-06
SESN2	3.89989963878179e-06
SLC25A28	3.8931393646635115e-06
C6orf120	3.890674634021707e-06
PRTN3	3.888361788995098e-06
CYP4X1	3.887285856762901e-06
KIAA1586\x3bZNF451	3.8866110116941854e-06
BST1\x3bCD38	3.883578301611124e-06
ELAPOR1	3.882631972373929e-06
ASIC1	3.875160473398864e-06
TSPAN10	3.874271897075232e-06
HPS3	3.8703292375430465e-06
H3-2	3.869024567393353e-06
AFAP1L2	3.866885890602134e-06
SMTNL1	3.863314759655623e-06
GABBR1	3.862665835185908e-06
MNT	3.858683612634195e-06
LBR	3.858334366668714e-06
EMC1	3.855488557746867e-06
LOC112543491\x3bUFC1	3.853674570564181e-06
GZMH	3.8498378671647515e-06
NIBAN3	3.847732386930147e-06
SCML1\x3bRAI2	3.846403615170857e-06
IPO8	3.84559461963363e-06
POPDC2	3.844397724606097e-06
CKAP5	3.843948434223421e-06
VPREB3	3.839769760816125e-06
CHD8	3.838488282781327e-06
ABRAXAS1\x3bGPAT3	3.836171345028561e-06
RPL26L1	3.835625193460146e-06
FAM118B	3.835494226223091e-06
LINC00304	3.832032234640792e-06
PCDHB12	3.831824415101437e-06
TGIF2	3.829934485111153e-06
CP	3.829409251920879e-06
PTAR1	3.826547981589101e-06
LOC105378979\x3bMAP3K1	3.818793175014434e-06
SLC12A1	3.8183120523171965e-06
ABCD1	3.816036496573361e-06
ACOD1	3.815130185103044e-06
MIR519A1	3.8114642393338727e-06
EPG5	3.810428097494878e-06
AATK	3.810195721598575e-06
ASF1A\x3bMCM9	3.8098978620837443e-06
ANKFY1	3.8085922824393492e-06
CCDC77	3.8066179968154756e-06
MUC20	3.8063305964897154e-06
HS3ST1\x3bLINC02360	3.8040820982132573e-06
GSKIP\x3bAK7	3.7955301195324864e-06
STX11	3.7945396798022557e-06
SMCHD1	3.791410563280806e-06
SPOUT1	3.7900977076787967e-06
PDXP-DT	3.7879949559282977e-06
CHRNA6\x3bTHAP1	3.7870913729420863e-06
NUDT14\x3bBRF1	3.7848369629500667e-06
RUSC1-AS1	3.784429736697348e-06
RTEL1	3.783392457989976e-06
MAFB	3.783192596529261e-06
OR6B2\x3bOR6B3	3.7810868889209814e-06
URAHP	3.7765653360111173e-06
RRAD\x3bCIAO2B	3.776558514800854e-06
SLC18A1	3.776345010919613e-06
SLC4A8\x3bSCN8A	3.773559456021758e-06
NXF2\x3bNXF2B	3.7701638575526886e-06
GPR31	3.7693221202061977e-06
ZNF148	3.766379222724936e-06
BEX2	3.7635602438967908e-06
PIK3R2	3.7629285998264095e-06
TOMM34	3.7610059280268615e-06
MRPL16	3.760752861126093e-06
PGM5	3.7602662814606447e-06
SLC30A3	3.7579829950118437e-06
TNFAIP3	3.7568138395727146e-06
OR10R2	3.755942998395767e-06
CSAD	3.754725639737444e-06
TTLL2	3.7463642001966946e-06
PIK3R1	3.744291916518705e-06
FAT4	3.7434724617924076e-06
DLAT	3.7429567782965023e-06
DYNC1I1	3.742076387425186e-06
SMC5	3.741768978215987e-06
FGF10-AS1\x3bLINC02224	3.7407824038382387e-06
IL12RB2\x3bSERBP1	3.7386139410955366e-06
UNC93A	3.737026872840943e-06
FMR1NB	3.7338600122893695e-06
CDC5L	3.732537379619316e-06
ZC3H12B	3.7317834085115464e-06
ELOVL3	3.727476723724976e-06
AK3	3.7272932331688935e-06
MIR889	3.7266581784933805e-06
DSPP	3.7207100831437856e-06
ATP2C2-AS1\x3bMEAK7	3.7201148188614752e-06
XPR1	3.7200184124230873e-06
NHLH1	3.714714921443374e-06
GBP1	3.7133613659534603e-06
GPRC5C\x3bCD300A	3.713226305990247e-06
LTB4R2	3.709950306074461e-06
MIER3	3.708938265845063e-06
TNFSF18	3.702198455357575e-06
NFYA\x3bOARD1	3.7019699448137544e-06
MRRF\x3bPTGS1	3.70088537238189e-06
LOXL4	3.699195531225996e-06
HHLA1\x3bKCNQ3	3.6923288462276105e-06
C3	3.6913265830662567e-06
C3orf56\x3bPRR20G	3.6901199109706795e-06
MAN2C1	3.688577180582797e-06
ADD2	3.6882008771499386e-06
TMEM269-DT	3.686139280034695e-06
SLC4A2	3.684622470245813e-06
FRG1HP\x3bPGM5P2	3.684509010781767e-06
IFNK	3.6844094211119227e-06
GLIPR2	3.6816099964198656e-06
C1QTNF7-AS1	3.681251655507367e-06
ANKRD60	3.6776773413293995e-06
PPP2R5B	3.6776132219529245e-06
SLC24A5	3.6766530229215277e-06
LINC02731	3.6724272831634153e-06
C21orf58\x3bPCNT	3.6673652630270226e-06
ZNF214	3.663825282274047e-06
ADCY9	3.663041070467443e-06
KNTC1	3.662827566586202e-06
PIGA\x3bPIR-FIGF	3.6627125155064277e-06
ZNF273	3.660541096905945e-06
OR51B2	3.6604055821953807e-06
LPCAT1	3.6593605727830436e-06
FOXR2	3.6558224110194715e-06
AP1G1	3.655546152003808e-06
PRKG2-AS1	3.6535684557748027e-06
C16orf86	3.6501116937870393e-06
FAM83D\x3bDHX35	3.649610334832687e-06
C16orf78	3.6489504964265507e-06
SHISAL2A\x3bCOA7	3.6485262171481736e-06
GCFC2	3.6481194456428057e-06
CST5	3.64414336218033e-06
RIMS4\x3bYWHAB	3.640561317297397e-06
TTLL8	3.6390092645888217e-06
SERP2	3.6350263599160826e-06
KRT75	3.6344208638183773e-06
MIR3680-2\x3bSLC7A5P2	3.6342567000247072e-06
OR52N2\x3bOR52E6	3.633104824984912e-06
STXBP6\x3bNOVA1	3.6330129660200328e-06
ZNF304	3.63023627869552e-06
C1RL	3.628957301771152e-06
MDN1	3.6277901926951017e-06
DUSP19\x3bNUP35	3.6271426324674394e-06
ZNF233	3.625669705797918e-06
CHST8	3.6247120078769512e-06
BAZ2A	3.6238147913536523e-06
GABRB2\x3bGABRA6	3.6211129099683603e-06
EEF1E1-BLOC1S5\x3bSLC35B3	3.6206163258611923e-06
LINC02639\x3bMIR6078	3.617200718508684e-06
THEMIS	3.6169121813145466e-06
NUP62	3.6157193790131714e-06
IFNA8\x3bIFNA1	3.6145220292382874e-06
UCP1	3.6136591461399803e-06
C5AR1	3.611317652030266e-06
MAP3K12	3.6076771721127443e-06
VIP\x3bFBXO5	3.6049523259862326e-06
ZBTB48	3.602383003453724e-06
USF1	3.599676347221248e-06
CTSD	3.598925331971259e-06
NYNRIN	3.591855374907027e-06
SLC49A3	3.5898201531381346e-06
AHCYL1	3.588224444683874e-06
P3H1	3.586277216527378e-06
TSPAN18	3.585422064134036e-06
UBN2	3.584293381209136e-06
TAFA1\x3bTAFA4	3.5822231438942254e-06
C6orf120\x3bWDR27	3.5782618397206534e-06
SOGA1\x3bTLDC2	3.576809831429273e-06
ZBTB4	3.5758334888669197e-06
OR2F2	3.5737625694309827e-06
FSBP	3.571464958440629e-06
PEX13	3.569967020666809e-06
FOLR2	3.567437033780152e-06
SPIN4	3.5665816540131345e-06
SLC25A5-AS1	3.5646789910970256e-06
MAGEA11	3.5622813356894767e-06
TOP2B	3.5613177260529483e-06
KCNA2	3.557354148142622e-06
COL18A1\x3bSLC19A1	3.5566517908591777e-06
RUBCNL\x3bLINC01198	3.556487854439183e-06
PAOX	3.5549840049498016e-06
SCN1B	3.5532059428078355e-06
CSH1	3.5498931083566276e-06
SPOP	3.54873486685392e-06
B2M	3.54356143361656e-06
C9orf163	3.538258170010522e-06
H2BC13	3.538022610882763e-06
RPL21	3.5314596971147694e-06
ASPHD1	3.5300095078127924e-06
PHKA1	3.528917204675963e-06
COL7A1	3.5273569665150717e-06
CD1A	3.5260652566648787e-06
TRH	3.52600432051986e-06
ARHGEF11	3.5258788102510152e-06
MIR1307	3.522946371958824e-06
BOD1L1	3.52289816873963e-06
ALG11\x3bUTP14C	3.521511189319426e-06
CPNE2	3.520523478073301e-06
PPT2	3.519113306538202e-06
HCAR1	3.519060555845499e-06
STX17-AS1	3.517706318234559e-06
TOP2A	3.5159832805220503e-06
TESMIN	3.5136908991262317e-06
RTL4	3.512671810312895e-06
JUNB	3.5117079733026912e-06
ATRN	3.5116167964588385e-06
JPH4	3.5096397823508596e-06
H1-4	3.5076586755167227e-06
CYP27C1	3.50382515534875e-06
PGBP\x3bOVGP1	3.501040737319272e-06
CECR2	3.498598289297661e-06
MAS1	3.495543523968081e-06
LINC00446	3.4917493394459598e-06
DCAF6	3.4913789477286628e-06
TEX14	3.4877484722528607e-06
LRRC71	3.4873114600486588e-06
DMRT1	3.487285312075983e-06
LINC01645\x3bLINC01741	3.486183004497434e-06
GPATCH4\x3bLOC101928177	3.484625040073297e-06
LCN12\x3bLINC02692	3.48341336575686e-06
RANBP17	3.482374040686409e-06
PGM5-AS1	3.4789695746439975e-06
DNAJA2\x3bNETO2	3.475826133580995e-06

## Sheet: Table S5
Table S5	Significant genes identified from 1,000 independent runs of the Conv1D model
feature	gene	selected_times	frequency	pval	FDR
20438	LINC02501\x3bLINC02506	996	0.996	0	0
38669	STK25\x3bBOK-AS1	993	0.993	0	0
8208	DCTN1	993	0.993	0	0
39147	TAF1	975	0.975	0	0
10182	ERAS	963	0.963	0	0
33180	RAB35	962	0.962	0	0
38946	SVIL	956	0.956	0	0
36626	SLC35C2	954	0.954	0	0
11952	FRG1CP\x3bFRG1DP	953	0.953	0	0
3343	BRD7	951	0.951	0	0
29876	P2RY8	950	0.95	0	0
5099	CCNI	948	0.948	0	0
1478	ANKRD45	947	0.947	0	0
34607	RPL31P11	946	0.946	0	0
31894	PPIAL4G	942	0.942	0	0
14115	HDAC6	935	0.935	0	0
3132	BIRC3	934	0.934	0	0
36297	SLC16A2\x3bRLIM	931	0.931	0	0
2647	ATR	930	0.93	0	0
16275	KCNS1	929	0.929	0	0
17328	LDB2	925	0.925	0	0
28679	NUP93	922	0.922	0	0
13755	GYG2P1	921	0.921	0	0
41932	UBE2G2	917	0.917	0	0
17730	LINC00358	916	0.916	0	0
1879	ARFRP1	916	0.916	0	0
40820	TNK2	915	0.915	0	0
41420	TRRAP	913	0.913	0	0
31007	PIGF	909	0.909	0	0
4540	CASC22\x3bTOX3	909	0.909	0	0
41217	TRIM32	908	0.908	0	0
38503	ST3GAL4	908	0.908	0	0
12573	GEN1	908	0.908	0	0
37003	SLMO2-ATP5E	906	0.906	0	0
41869	UBA52	906	0.906	0	0
36531	SLC27A3	904	0.904	0	0
9522	EDEM2\x3bMMP24-AS1-EDEM2	902	0.902	0	0
5452	CDH1	902	0.902	0	0
13948	H4C7	901	0.901	0	0
5946	CFAP45\x3bTAGLN2	900	0.9	0	0
11494	FGF19	900	0.9	0	0
34103	RIMS4\x3bYWHAB	899	0.899	0	0
43643	ZMPSTE24\x3bCOL9A2	898	0.898	0	0
9852	ELK4	896	0.896	0	0
32874	PTPA\x3bIER5L	896	0.896	0	0
26576	MRPS30-DT	893	0.893	0	0
29165	OR2J3	893	0.893	0	0
5339	CD81	889	0.889	0	0
34165	RMND5A	888	0.888	0	0
14229	HERPUD1	887	0.887	0	0
13796	H1-7	885	0.885	0	0
43264	YY1AP1	880	0.88	0	0
38518	ST6GALNAC3	878	0.878	0	0
18802	LINC01344	877	0.877	0	0
1893	ARHGAP11A-SCG5\x3bSCG5	874	0.874	0	0
9324	DUSP4	864	0.864	0	0
9051	DOK4	863	0.863	0	0
2839	BAG1	861	0.861	0	0
42748	VWA5A	860	0.86	0	0
13769	GZF1	859	0.859	0	0
39032	SYNM	858	0.858	0	0
2267	ASB18	857	0.857	0	0
21787	LOC101928627\x3bFAM47C	857	0.857	0	0
43179	YAP1	855	0.855	0	0
6548	CLK4	855	0.855	0	0
36353	SLC20A1	853	0.853	0	0
7828	CYLD	853	0.853	0	0
30628	PDZD8\x3bEMX2OS	853	0.853	0	0
18053	LINC00630\x3bBEX1	851	0.851	0	0
34990	RXRA	850	0.85	0	0
20437	LINC02501	850	0.85	0	0
6558	CLMP	850	0.85	0	0
34024	RHOA	848	0.848	0	0
7120	CPHXL\x3bCNTNAP4	848	0.848	0	0
42025	UBR3	846	0.846	0	0
42264	UQCRH	840	0.84	0	0
31153	PIWIL4	840	0.84	0	0
11105	FAM9C\x3bLINC02154	838	0.838	0	0
40271	TMEM121	838	0.838	0	0
31190	PKIG	838	0.838	0	0
38967	SYCE1L	837	0.837	0	0
13096	GORAB\x3bPRRX1	837	0.837	0	0
15307	IL17C\x3bCYBA	834	0.834	0	0
3030	BDH1\x3bLOC220729	834	0.834	0	0
13903	H3C10	833	0.833	0	0
21417	LOC101927050	832	0.832	0	0
27303	NAT2	831	0.831	0	0
34514	RPE65	829	0.829	0	0
26884	MUC13	828	0.828	0	0
31522	PMS2	827	0.827	0	0
11348	FCGR2B	826	0.826	0	0
2993	BCL3	825	0.825	0	0
40270	TMEM120B	824	0.824	0	0
42324	USP16	822	0.822	0	0
29040	OR13J1\x3bHRCT1	821	0.821	0	0
31765	POPDC2	816	0.816	0	0
36793	SLC51A	814	0.814	0	0
43308	ZBTB16	813	0.813	0	0
25065	MIR31HG	812	0.812	0	0
10842	FAM219A	812	0.812	0	0
1955	ARHGAP42\x3bPGR	811	0.811	0	0
28037	NNT	810	0.81	0	0
14215	HERC2P3	809	0.809	0	0
27105	MYOCD	808	0.808	0	0
41741	TUBG2	807	0.807	0	0
29610	OR7E2P\x3bFZD4	806	0.806	0	0
14437	HMGCL	803	0.803	0	0
31911	PPIG	802	0.802	0	0
15874	ITLN1\x3bLOC101928372	800	0.8	0	0
11960	FRG1HP\x3bPGM5P2	798	0.798	0	0
40242	TMEM101	798	0.798	0	0
42549	VEGFD	797	0.797	0	0
42288	UROD	797	0.797	0	0
10731	FAM169B\x3bIRAIN	796	0.796	0	0
5897	CES2\x3bCES3	796	0.796	0	0
39285	TAS2R9	795	0.795	0	0
4161	C9orf163	795	0.795	0	0
34848	RSF1	795	0.795	0	0
2977	BCL2L1	794	0.794	0	0
38358	SRPRA	794	0.794	0	0
35590	SEMA5B	792	0.792	0	0
28471	NSDHL	792	0.792	0	0
40153	TM4SF4	789	0.789	0	0
17250	LCAT	787	0.787	0	0
12355	GAR1	787	0.787	0	0
13995	HAPLN2	785	0.785	0	0
17106	L3MBTL1\x3bSGK2	785	0.785	0	0
7478	CST1\x3bCST2	785	0.785	0	0
14500	HNRNPA3	783	0.783	0	0
12964	GNE\x3bRNF38	783	0.783	0	0
11787	FNTA	782	0.782	0	0
9728	EIF2B2	782	0.782	0	0
12773	GK5	781	0.781	0	0
4959	CCDC81	781	0.781	0	0
28492	NSMF	780	0.78	0	0
35545	SELENOO	778	0.778	0	0
23651	MAD2L1BP	776	0.776	0	0
5550	CDK4	776	0.776	0	0
40482	TMEM242	775	0.775	0	0
44705	ZNRF1	773	0.773	0	0
891	AGPAT4	772	0.772	0	0
30169	PAXIP1	772	0.772	0	0
10271	ERRFI1	770	0.77	0	0
41338	TRIT1\x3bMYCL	769	0.769	0	0
8670	DIPK2A\x3bNONE	769	0.769	0	0
380	ACSS2	769	0.769	0	0
6564	CLN8	768	0.768	0	0
33427	RARA	768	0.768	0	0
14893	HTR3A\x3bZBTB16	768	0.768	0	0
38834	SUCO\x3bFASLG	768	0.768	0	0
11811	FOXA1	766	0.766	0	0
42183	UNC13B	765	0.765	0	0
1472	ANKRD42	764	0.764	0	0
39087	SYTL3	763	0.763	0	0
10638	FAM126B	762	0.762	0	0
18065	LINC00638\x3bCEP170B	760	0.76	0	0
2341	ASPHD1	759	0.759	0	0
39834	TGFB1I1	759	0.759	0	0
34762	RPS6\x3bACER2	759	0.759	0	0
20100	LINC02251	757	0.757	0	0
35406	SDC4	756	0.756	0	0
7909	CYP3A43	754	0.754	0	0
12589	GFI1B	754	0.754	0	0
5219	CD1D\x3bCD1A	754	0.754	0	0
1957	ARHGAP45	753	0.753	0	0
34287	RNF168\x3bSMCO1	753	0.753	0	0
39773	TF	752	0.752	0	0
15281	IL12A	751	0.751	0	0
33356	RALGPS1	751	0.751	0	0
32381	PROK2	750	0.75	0	0
40833	TNNC2	749	0.749	0	0
38806	STXBP3	749	0.749	0	0
9869	ELN	749	0.749	0	0
27850	NIP7	746	0.746	0	0
36386	SLC22A3	745	0.745	0	0
27803	NHLH1	744	0.744	0	0
11154	FASLG	744	0.744	0	0
13583	GSTCD	743	0.743	0	0
32415	PRPF3	743	0.743	0	0
3069	BEST4	742	0.742	0	0
33556	RBL1	740	0.74	0	0
16017	KALRN	739	0.739	0	0
42247	UPRT\x3bZDHHC15	739	0.739	0	0
11953	FRG1DP	737	0.737	0	0
6867	COL23A1	735	0.735	0	0
30231	PCDH11X	734	0.734	0	0
10157	EPS15	733	0.733	0	0
23637	MACO1	732	0.732	0	0
31290	PLCB1\x3bPLCB4	732	0.732	0	0
5317	CD5L\x3bLOC105371458	732	0.732	0	0
28845	OLFM1\x3bLOC401557	731	0.731	0	0
28130	NONE\x3bLSP1P5	729	0.729	0	0
41169	TRH	728	0.728	0	0
39592	TDRD9	728	0.728	0	0
685	ADGRL1	727	0.727	0	0
29623	OR7G3	727	0.727	0	0
35705	SERPINB1	725	0.725	0	0
1118	ALDOA	724	0.724	0	0
41428	TSC1	723	0.723	0	0
8994	DNMT1	723	0.723	0	0
17091	KXD1	722	0.722	0	0
5220	CD1E	720	0.72	0	0
8264	DDR2	719	0.719	0	0
4060	C6orf223	719	0.719	0	0
10161	EPS8	719	0.719	0	0
6075	CHD1	717	0.717	0	0
38196	SPPL3	716	0.716	0	0
13942	H4C4	715	0.715	0	0
11966	FRG2B\x3bNONE	715	0.715	0	0
26945	MXRA5\x3bSNORA48B	715	0.715	0	0
37930	SPACA9	715	0.715	0	0
26231	MMP9	715	0.715	0	0
12170	G6PC	714	0.714	0	0
35547	SELENOO\x3bTUBGCP6	711	0.711	0	0
34250	RNF13	711	0.711	0	0
34906	RTL8A\x3bSMIM10L2B	710	0.71	0	0
32545	PRSS3	708	0.708	0	0
6338	CIZ1	708	0.708	0	0
11169	FAT1	707	0.707	0	0
24261	MED13	706	0.706	0	0
33608	RBM41	705	0.705	0	0
356	ACSF3	704	0.704	0	0
26294	MORC1	704	0.704	0	0
39090	SYTL5	703	0.703	0	0
13911	H3C2	702	0.702	0	0
3311	BPIFB4	702	0.702	0	0
11949	FRG1BP	702	0.702	0	0
43859	ZNF275	702	0.702	0	0
33903	RFX5	700	0.7	0	0
23252	LRP8	700	0.7	0	0
35327	SCN1B	697	0.697	0	0
16609	KLF6	697	0.697	0	0
15072	IFNA10	696	0.696	0	0
3256	BNIPL	696	0.696	0	0
253	ACAP2\x3bPPP1R2	695	0.695	0	0
32117	PRAF2	695	0.695	0	0
38229	SPRR4	695	0.695	0	0
22658	LOC115308161	695	0.695	0	0
40611	TMEM67	694	0.694	0	0
30955	PHYHIPL	694	0.694	0	0
32895	PTPN22	692	0.692	0	0
7318	CRP	690	0.69	0	0
1371	ANKLE2	688	0.688	0	0
12864	GLUD1	687	0.687	0	0
28981	OR10R2	686	0.686	0	0
35436	SDHC\x3bFCGR2A	685	0.685	0	0
29606	OR7E156P\x3bLOC102723968	683	0.683	0	0
15754	IRX3	683	0.683	0	0
38915	SURF1	683	0.683	0	0
39665	TENT5C	682	0.682	0	0
18308	LINC00955\x3bLINC02171	681	0.681	0	0
40163	TM9SF1	680	0.68	0	0
32014	PPP1R32	679	0.679	0	0
27419	NCKAP1	679	0.679	0	0
12021	FRZB	678	0.678	0	0
9885	ELOVL3	678	0.678	0	0
4929	CCDC62	677	0.677	0	0
36275	SLC15A2	677	0.677	0	0
37965	SPANXN3\x3bSLITRK4	677	0.677	0	0
29527	OR5V1	677	0.677	0	0
39465	TCEA1	675	0.675	0	0
1566	ANP32E	675	0.675	0	0
14203	HEPHL1	674	0.674	0	0
40802	TNFSF18	674	0.674	0	0
38092	SPEF1	673	0.673	0	0
31867	PPEF1	673	0.673	0	0
16381	KHDC4	673	0.673	0	0
15447	ILKAP\x3bLINC02610	673	0.673	0	0
4481	CARD14	672	0.672	0	0
39872	TGOLN2	671	0.671	0	0
7194	CPZ\x3bHMX1	671	0.671	0	0
30567	PDK1	670	0.67	0	0
679	ADGRG5	670	0.67	0	0
28268	NPIPB15\x3bLOC105376772	669	0.669	0	0
15373	IL23R\x3bIL12RB2	668	0.668	0	0
14443	HMGCS1	668	0.668	0	0
10677	FAM151B	668	0.668	0	0
41662	TTLL8	668	0.668	0	0
3499	C10orf120	666	0.666	0	0
13361	GPSM1	665	0.665	0	0
16684	KLHL41	665	0.665	0	0
8765	DLK2\x3bTJAP1	665	0.665	0	0
15390	IL31RA	665	0.665	0	0
10790	FAM193A	663	0.663	0	0
27396	NCBP2L	663	0.663	0	0
9375	DYNC2H1\x3bMIR4693	662	0.662	0	0
43369	ZBTB9	662	0.662	0	0
41326	TRIP10	662	0.662	0	0
33190	RAB3A	662	0.662	0	0
30482	PDE11A	661	0.661	0	0
27674	NES	661	0.661	0	0
793	AFF1	661	0.661	0	0
23122	LONP2	660	0.66	0	0
11296	FBXO46	660	0.66	0	0
678	ADGRG4\x3bBRS3	658	0.658	0	0
2124	ARMCX2	658	0.658	0	0
22007	LOC101929705	657	0.657	0	0
27342	NBPF11	657	0.657	0	0
10490	EZR	656	0.656	0	0
41854	U2AF2	655	0.655	0	0
17565	LINC00028\x3bHM13	655	0.655	0	0
24107	MBTPS1	654	0.654	0	0
31542	PNLDC1	653	0.653	0	0
5809	CEP170B	653	0.653	0	0
31638	POLE	652	0.652	0	0
31373	PLEKHH2	652	0.652	0	0
6182	CHRAC1	651	0.651	0	0
40082	TLDC2	651	0.651	0	0
1651	AP3B1	649	0.649	0	0
2017	ARHGEF6	648	0.648	0	0
8280	DDX11L9\x3bNONE	646	0.646	0	0
6390	CLCN5	645	0.645	0	0
36917	SLC9A6	645	0.645	0	0
6846	COL16A1	644	0.644	0	0
14921	HTT-AS	644	0.644	0	0
10612	FAM114A1	644	0.644	0	0
29993	PAK2	643	0.643	0	0
3267	BOLA1	642	0.642	0	0
36057	SHPRH	642	0.642	0	0
3017	BCORL1	642	0.642	0	0
1649	AP2S1	641	0.641	0	0
13874	H2BC8	641	0.641	0	0
39793	TFB1M\x3bNOX3	639	0.639	0	0
28939	OR10C1	639	0.639	0	0
30381	PCK2	637	0.637	0	0
38768	STT3B\x3bOSBPL10	635	0.635	0	0
28074	NOL6	634	0.634	0	0
4649	CBFA2T3\x3bACSF3	633	0.633	0	0
35766	SESN2	633	0.633	0	0
20725	LINC02764\x3bLOC101928847	632	0.632	0	0
41664	TTLL9	632	0.632	0	0
38617	STAT6	631	0.631	0	0
4960	CCDC81\x3bME3	631	0.631	0	0
33739	RDH8	631	0.631	0	0
32104	PPT2	629	0.629	0	0
42380	USP36	629	0.629	0	0
5637	CDS2\x3bPROKR2	629	0.629	0	0
13003	GNPTG	629	0.629	0	0
31212	PKP3	629	0.629	0	0
4369	CALR	628	0.628	0	0
28383	NR4A3	627	0.627	0	0
36255	SLC12A8	626	0.626	0	0
43755	ZNF2	625	0.625	0	0
39824	TFR2	625	0.625	0	0
4595	CASR	625	0.625	0	0
30589	PDP2	624	0.624	0	0
34568	RPL21P44	624	0.624	0	0
43469	ZDHHC23	623	0.623	0	0
38937	SV2A	622	0.622	0	0
36766	SLC48A1	622	0.622	0	0
1150	ALG8	622	0.622	0	0
44789	ZW10	621	0.621	0	0
33374	RANBP17	621	0.621	0	0
8628	DIABLO	620	0.62	0	0
9400	DYRK4	619	0.619	0	0
15558	INSIG1\x3bBLACE	619	0.619	0	0
20522	LINC02558\x3bSLC5A1	618	0.618	0	0
6247	CHST4	618	0.618	0	0
299	ACLY	617	0.617	0	0
9233	DSN1	617	0.617	0	0
2717	AVPR2	616	0.616	0	0
16457	KIF11	616	0.616	0	0
20756	LINC02870	616	0.616	0	0
8448	DENND10P1	616	0.616	0	0
13876	H2BC9	615	0.615	0	0
1866	ARFGAP1	614	0.614	0	0
27157	N4BP1	614	0.614	0	0
36230	SLC10A3	614	0.614	0	0
44030	ZNF419	613	0.613	0	0
12361	GARRE1	613	0.613	0	0
28357	NR1I2	613	0.613	0	0
10977	FAM53A	613	0.613	0	0
24094	MBNL3	613	0.613	0	0
37913	SPA17	612	0.612	0	0
12419	GATC	612	0.612	0	0
8547	DGKQ	612	0.612	0	0
30540	PDGFD	612	0.612	0	0
40386	TMEM183B\x3bLOC105374313	611	0.611	0	0
24117	MC4R	611	0.611	0	0
7806	CYBA	611	0.611	0	0
30038	PAOX	610	0.61	0	0
31938	PPM1G	609	0.609	0	0
32098	PPP6R2	609	0.609	0	0
42177	UMPS	609	0.609	0	0
28183	NOTCH1	608	0.608	0	0
38690	STK39\x3bCERS6	607	0.607	0	0
23631	MACC1	607	0.607	0	0
14770	HSD17B7	606	0.606	0	0
2989	BCL2L2-PABPN1\x3bPABPN1	605	0.605	0	0
32947	PTPRS	605	0.605	0	0
27729	NFATC2	604	0.604	0	0
12731	GJA5	603	0.603	0	0
5023	CCL19\x3bCCL21	603	0.603	0	0
4149	C9orf135	601	0.601	0	0
35533	SELENBP1\x3bPSMB4	600	0.6	0	0
32206	PRDX1	599	0.599	0	0
33641	RBMX	599	0.599	0	0
42391	USP42	599	0.599	0	0
4908	CCDC40	599	0.599	0	0
21834	LOC101928847	598	0.598	0	0
35614	SENP5	598	0.598	0	0
35210	SCAI	598	0.598	0	0
35863	SGCA	597	0.597	0	0
5438	CDCA4	597	0.597	0	0
20913	LMX1B\x3bZBTB43	596	0.596	0	0
33203	RAB40A	595	0.595	0	0
2666	ATXN1L	594	0.594	0	0
15306	IL17C	594	0.594	0	0
12512	GCSIR\x3bGPR55	593	0.593	0	0
2029	ARID2	593	0.593	0	0
15118	IFNL3	593	0.593	0	0
15842	ITGB2	593	0.593	0	0
2009	ARHGEF39\x3bCA9	593	0.593	0	0
34767	RPS8	592	0.592	0	0
11567	FIBCD1	592	0.592	0	0
9991	ENKD1	592	0.592	0	0
3984	C4orf36\x3bAFF1-AS1	591	0.591	0	0
44513	ZNF75A	591	0.591	0	0
8024	DACT2	590	0.59	0	0
9727	EIF2B1	590	0.59	0	0
30673	PELI1	590	0.59	0	0
3151	BLCAP\x3bLINC00489	589	0.589	0	0
41822	TXNL4B	587	0.587	0	0
33373	RANBP10	586	0.586	0	0
7139	CPNE1	586	0.586	0	0
32460	PRR19	586	0.586	0	0
29992	PAK1\x3bLOC646029	585	0.585	0	0
14658	HPD	585	0.585	0	0
32176	PRDM1	584	0.584	0	0
35042	S1PR2	584	0.584	0	0
40197	TMCC1	584	0.584	0	0
38748	STRBP\x3bCRB2	584	0.584	0	0
32772	PTCH2	583	0.583	0	0
43422	ZCCHC18	583	0.583	0	0
36554	SLC2A10\x3bEYA2	583	0.583	0	0
3466	BTNL2	583	0.583	0	0
33700	RCC2	583	0.583	0	0
14935	HYAL3	582	0.582	0	0
26825	MTMR8\x3bZC4H2	582	0.582	0	0
5337	CD80\x3bADPRH	581	0.581	0	0
17067	KRTAP9-2	580	0.58	0	0
16799	KPRP\x3bLCE1F	579	0.579	0	0
11352	FCGR3A	578	0.578	0	0
32167	PRC1	577	0.577	0	0
8534	DGKD	577	0.577	0	0
15123	IFNW1	577	0.577	0	0
33306	RAD51D	577	0.577	0	0
37350	SNIP1	576	0.576	0	0
8962	DNASE1L1	575	0.575	0	0
15820	ITGA6\x3bPDK1	574	0.574	0	0
10416	EXD3	573	0.573	0	0
13805	H2AC11	573	0.573	0	0
44544	ZNF777	573	0.573	0	0
34104	RIN1	572	0.572	0	0
39389	TBCD	572	0.572	0	0
15798	ITCH	571	0.571	0	0
582	ADARB1	571	0.571	0	0
14250	HEXD	571	0.571	0	0
4596	CASR\x3bCSTA	571	0.571	0	0
42686	VPS9D1	571	0.571	0	0
740	ADORA3	571	0.571	0	0
28111	NONE\x3bGYG2P1	570	0.57	0	0
27441	NCOA4	570	0.57	0	0
42889	WDR5B	570	0.57	0	0
44002	ZNF395	570	0.57	0	0
3003	BCL9	570	0.57	0	0
28354	NR1H3	569	0.569	0	0
39130	TACC3	569	0.569	0	0
21880	LOC101929099	569	0.569	0	0
11914	FOXRED1	569	0.569	0	0
24007	MARK3	568	0.568	0	0
575	ADAMTSL5	568	0.568	0	0
37756	SNX27	566	0.566	0	0
6055	CHAMP1	566	0.566	0	0
6634	CMIP	566	0.566	0	0
29482	OR5H14	566	0.566	0	0
31564	PNMA6F\x3bZNF275	565	0.565	0	0
43830	ZNF253	564	0.564	0	0
34172	RN7SK	564	0.564	0	0
38103	SPESP1	564	0.564	0	0
41295	TRIM65	564	0.564	0	0
14940	HYDIN	563	0.563	0	0
11879	FOXM1	563	0.563	0	0
33551	RBFOX3	561	0.561	0	0
15993	JPH4	561	0.561	0	0
23883	MAP3K4	561	0.561	0	0
5581	CDKL5	561	0.561	0	0
35429	SDHAP1\x3bTFRC	561	0.561	0	0
11379	FCRL4	560	0.56	0	0
44402	ZNF681	560	0.56	0	0
7332	CRTC2	560	0.56	0	0
41705	TUBA1C	560	0.56	0	0
5898	CES3	559	0.559	0	0
30916	PHKB	559	0.559	0	0
36357	SLC22A1	559	0.559	0	0
33332	RAF1\x3bTMEM40	559	0.559	0	0
32541	PRSS23\x3bOR7E2P	559	0.559	0	0
3516	C10orf88	558	0.558	0	0
14803	HSP90AB1	558	0.558	0	0
3750	C1QTNF5	558	0.558	0	0
14485	HNF4A-AS1	556	0.556	0	0
40477	TMEM239	555	0.555	0	0
40770	TNFRSF18	555	0.555	0	0
36508	SLC26A1	553	0.553	0	0
4005	C5AR2	553	0.553	0	0
35765	SESN1	552	0.552	0	0
14475	HMX1	552	0.552	0	0
15073	IFNA10\x3bIFNA16	552	0.552	0	0
17234	LBP	551	0.551	0	0
3148	BLACE	551	0.551	0	0
32781	PTCHD4\x3bMMUT	551	0.551	0	0
34749	RPS6KA3\x3bCNKSR2	551	0.551	0	0
43909	ZNF318	551	0.551	0	0
10469	EXTL1	549	0.549	0	0
1801	APOOP5\x3bLINC02141	547	0.547	0	0
2049	ARL10	547	0.547	0	0
33697	RCC1L	547	0.547	0	0
17262	LCE2A	546	0.546	0	0
10326	ESX1	546	0.546	0	0
8481	DENND6B\x3bPPP6R2	544	0.544	0	0
12562	GEMIN4	542	0.542	0	0
31077	PIM1	542	0.542	0	0
3089	BFSP2-AS1\x3bCDV3	541	0.541	0	0
17033	KRTAP4-4	540	0.54	0	0
16045	KAT2A	539	0.539	0	0
26459	MRPL1	539	0.539	0	0
11118	FANCF	539	0.539	0	0
28820	OGA	539	0.539	0	0
16472	KIF18A	538	0.538	0	0
10199	ERCC4	538	0.538	0	0
32854	PTK7	538	0.538	0	0
42849	WDR25	538	0.538	0	0
21272	LOC100506790\x3bSMIM10L2A	538	0.538	0	0
5740	CENPB	537	0.537	0	0
33060	PYHIN1	537	0.537	0	0
8118	DCAF12	536	0.536	0	0
1851	ARCN1	536	0.536	0	0
925	AHCYL1	535	0.535	0	0
39805	TFE3	535	0.535	0	0
1532	ANKZF1	535	0.535	0	0
24753	MIR1244-1\x3bMIR1244-2\x3bMIR1244-3\x3bMIR1244-4	535	0.535	0	0
29884	P3R3URF-PIK3R3\x3bPIK3R3	534	0.534	0	0
15849	ITGB5	533	0.533	0	0
12415	GATAD2B	532	0.532	0	0
34793	RRAGC	532	0.532	0	0
32366	PRNP	532	0.532	0	0
4436	CAPN10	531	0.531	0	0
31646	POLG2	530	0.53	0	0
245	ACADSB	530	0.53	0	0
5713	CELF3	530	0.53	0	0
5913	CFAP126	529	0.529	0	0
7057	COX4I2	529	0.529	0	0
40581	TMEM47\x3bFAM47B	529	0.529	0	0
3209	BMPR1B	529	0.529	0	0
38597	STARD6	529	0.529	0	0
14064	HCAR1	528	0.528	0	0
36373	SLC22A18	528	0.528	0	0
15075	IFNA13\x3bIFNA2	526	0.526	0	0
26250	MNT	526	0.526	0	0
13142	GPATCH4\x3bLOC101928177	526	0.526	0	0
11014	FAM74A1\x3bZNF658B	525	0.525	0	0
9683	EHD1	524	0.524	0	0
32800	PTGDR	523	0.523	0	0
24408	METTL17	523	0.523	0	0
17144	LAMA5	523	0.523	0	0
3815	C1orf226	523	0.523	0	0
43715	ZNF148\x3bSNX4	522	0.522	0	0
13235	GPR152	521	0.521	0	0
40922	TOP3B	521	0.521	0	0
39198	TAGAP\x3bLOC101929122	521	0.521	0	0
1776	APOD	521	0.521	0	0
30685	PER1	521	0.521	0	0
13756	GYG2P1\x3bTTTY15	521	0.521	0	0
32759	PTAR1	520	0.52	0	0
14033	HAVCR1\x3bHAVCR2	520	0.52	0	0
20845	LL22NC03-63E9.3\x3bPOM121L1P	520	0.52	0	0
24020	MAS1\x3bIGF2R	520	0.52	0	0
40070	TKTL1	519	0.519	0	0
16536	KIFC3	518	0.518	0	0
23862	MAP3K1	517	0.517	0	0
40463	TMEM231	517	0.517	0	0
9738	EIF2S2	516	0.516	0	0
43628	ZMAT1\x3bTCEAL2	516	0.516	0	0
23325	LRRC43	516	0.516	0	0
9027	DOCK3	515	0.515	0	0
14499	HNRNPA2B1	514	0.514	0	0
22832	LOC389602\x3bLOC285889	513	0.513	0	0
10946	FAM3A	512	0.512	0	0
35859	SFXN3	512	0.512	0	0
34992	RXRB	512	0.512	0	0
26705	MSTO1	512	0.512	0	0
16839	KRT17	509	0.509	0	0
26383	MPZ	508	0.508	0	0
244	ACADS	508	0.508	0	0
12230	GABRG2	507	0.507	0	0
44368	ZNF664	506	0.506	0	0
3782	C1orf116	506	0.506	0	0
1309	ANAPC4	505	0.505	0	0
38773	STX11	505	0.505	0	0
14670	HPRT1	504	0.504	0	0
1311	ANAPC5	504	0.504	0	0
27427	NCKIPSD	504	0.504	0	0
1581	ANXA10	503	0.503	0	0
32041	PPP2CA	503	0.503	0	0
6194	CHRM3	503	0.503	0	0
33511	RAVER2	502	0.502	0	0
39055	SYT11	501	0.501	0	0
33312	RAD54L	501	0.501	0	0
14674	HPS3	500	0.5	0	0
35831	SFRP2	499	0.499	0	0
638	ADGRA2	499	0.499	0	0
31956	PPP1CA	499	0.499	0	0
11903	FOXP3	499	0.499	0	0
5638	CDSN	499	0.499	0	0
6852	COL18A1\x3bSLC19A1	498	0.498	0	0
21693	LOC101928272\x3bLINC02670	498	0.498	0	0
43599	ZIC2	498	0.498	0	0
28071	NOL4L-DT	497	0.497	0	0
20244	LINC02360	497	0.497	0	0
13360	GPS2	497	0.497	0	0
41860	UAP1	496	0.496	0	0
2203	ARSF\x3bLINC01546	496	0.496	0	0
12914	GMPR2	495	0.495	0	0
13172	GPER1	495	0.495	0	0
6712	CNNM4	495	0.495	0	0
8032	DAGLA	494	0.494	0	0
31111	PIP5KL1	494	0.494	0	0
33950	RGS12	494	0.494	0	0
11383	FCRL6	493	0.493	0	0
30220	PCBP3	493	0.493	0	0
10841	FAM218A	492	0.492	0	0
5887	CERS6	491	0.491	0	0
23783	MAMDC2	491	0.491	0	0
41720	TUBB	490	0.49	0	0
14	A4GNT	489	0.489	0	0
6909	COL6A5	489	0.489	0	0
13786	H1-2	489	0.489	0	0
22389	LOC105374313	488	0.488	0	0
4151	C9orf135\x3bMAMDC2	486	0.486	0	0
44035	ZNF420\x3bZNF585A	486	0.486	0	0
15477	INA	486	0.486	0	0
40984	TPD52L3\x3bUHRF2	485	0.485	0	0
33482	RASGRP4	485	0.485	0	0
1702	APCS\x3bCRP	485	0.485	0	0
5087	CCNDBP1	485	0.485	0	0
36347	SLC1A5	485	0.485	0	0
9235	DSPP	485	0.485	0	0
15493	ING2	484	0.484	0	0
33991	RGSL1	483	0.483	0	0
34967	RUSC2	483	0.483	0	0
3119	BICRAL	483	0.483	0	0
465	ACVR2B	482	0.482	0	0
29756	OTC	482	0.482	0	0
26189	MMP14	481	0.481	0	0
13469	GRK4	481	0.481	0	0
43860	ZNF276	480	0.48	0	0
23092	LOC730098\x3bCCL19	479	0.479	0	0
30547	PDHA1	479	0.479	0	0
5503	CDHR2	479	0.479	0	0
14251	HEXIM1	479	0.479	0	0
23875	MAP3K2	478	0.478	0	0
1816	AQP12A	478	0.478	0	0
40881	TOB2	478	0.478	0	0
28296	NPPB	478	0.478	0	0
39318	TBC1D16	477	0.477	0	0
17130	LAIR1	477	0.477	0	0
36969	SLFN13	476	0.476	0	0
16748	KLRG1	475	0.475	0	0
31217	PLA1A	475	0.475	0	0
44749	ZSCAN2	474	0.474	0	0
28060	NODAL	474	0.474	0	0
6080	CHD2	474	0.474	0	0
39611	TECPR2	473	0.473	0	0
23938	MAPK3	473	0.473	0	0
3273	BOP1	473	0.473	0	0
23720	MAGEC2\x3bSPANXN4	472	0.472	0	0
4189	CA11	472	0.472	0	0
34863	RSPH9	471	0.471	0	0
42359	USP28	471	0.471	0	0
43371	ZC2HC1A	471	0.471	0	0
20937	LNPEP\x3bLIX1	470	0.47	0	0
29462	OR5B17\x3bOR5B3	469	0.469	0	0
21901	LOC101929161\x3bSLC34A2	469	0.469	0	0
33747	RECK	468	0.468	0	0
7883	CYP2C8	467	0.467	0	0
17666	LINC00304	467	0.467	0	0
22907	LOC440311\x3bLINC01197	466	0.466	0	0
23357	LRRC7	466	0.466	0	0
9847	ELK1	465	0.465	0	0
31137	PITPNM2-AS1	465	0.465	0	0
28358	NR1I3	464	0.464	0	0
28283	NPLOC4	464	0.464	0	0
11634	FKRP\x3bSLC1A5	464	0.464	0	0
17643	LINC00276	464	0.464	0	0
27592	NEB	464	0.464	0	0
6319	CIRBP	463	0.463	0	0
34716	RPS25\x3bTRAPPC4	463	0.463	0	0
21755	LOC101928516	463	0.463	0	0
24359	MELK	462	0.462	0	0
20490	LINC02537\x3bLINC01512	462	0.462	0	0
22098	LOC102723968\x3bLINC00355	462	0.462	0	0
36259	SLC13A1	461	0.461	0	0
34689	RPS13	461	0.461	0	0
28600	NUDT14\x3bBRF1	461	0.461	0	0
13597	GSTO1	461	0.461	0	0
14734	HS6ST2	460	0.46	0	0
32261	PRICKLE4	460	0.46	0	0
16865	KRT26	460	0.46	0	0
15376	IL26	460	0.46	0	0
13861	H2BC17	459	0.459	0	0
28292	NPPA	459	0.459	0	0
17092	KY	459	0.459	0	0
19390	LINC01758	459	0.459	0	0
42284	URM1	459	0.459	0	0
13933	H4C12	458	0.458	0	0
843	AGAP6	457	0.457	0	0
8737	DLG1-AS1	456	0.456	0	0
13918	H3C7	456	0.456	0	0
21786	LOC101928627	456	0.456	0	0
8249	DDI2	456	0.456	0	0
38025	SPATA41	456	0.456	0	0
19937	LINC02138\x3bCDH15	456	0.456	0	0
12632	GGPS1	455	0.455	0	0
15545	INPP5D	454	0.454	0	0
40200	TMCC2	453	0.453	0	0
3561	C11orf97\x3bFUT4	453	0.453	0	0
4495	CARD9	453	0.453	0	0
2903	BAZ2A	452	0.452	0	0
30396	PCNT	452	0.452	0	0
17236	LBR	451	0.451	0	0
28956	OR10H1	451	0.451	0	0
8483	DEPDC1	451	0.451	0	0
42793	WASHC2A	450	0.45	0	0
17326	LDB1	450	0.45	0	0
28616	NUDT22	449	0.449	0	0
29015	OR12D3	448	0.448	0	0
17088	KTN1\x3bRPL13AP3	447	0.447	0	0
774	ADSS1	447	0.447	0	0
38780	STX17	447	0.447	0	0
33854	RFC1	447	0.447	0	0
4014	C5orf34\x3bPAIP1	446	0.446	0	0
7262	CRHBP	446	0.446	0	0
32465	PRR20G\x3bLINC02016	446	0.446	0	0
43149	XRCC1	446	0.446	0	0
14824	HSPA5	444	0.444	0	0
26451	MROH7-TTC4	443	0.443	0	0
10620	FAM118B	443	0.443	0	0
15645	IPPK	443	0.443	0	0
42942	WFDC1	443	0.443	0	0
23749	MAGIX	443	0.443	0	0
24121	MCAM	442	0.442	0	0
36742	SLC44A2	442	0.442	0	0
32502	PRR9	442	0.442	0	0
34248	RNF128	441	0.441	0	0
43866	ZNF280C	441	0.441	0	0
23703	MAGEB16\x3bCFAP47	441	0.441	0	0
20464	LINC02520\x3bMIR4462	441	0.441	0	0
3961	C3orf56\x3bPRR20G	441	0.441	0	0
4975	CCDC88B	440	0.44	0	0
13794	H1-6	439	0.439	0	0
42111	UGT1A1\x3bUGT1A10\x3bUGT1A3\x3bUGT1A4\x3bUGT1A5\x3bUGT1A6\x3bUGT1A7\x3bUGT1A8\x3bUGT1A9	439	0.439	0	0
29903	PABPC1L	438	0.438	0	0
9752	EIF3D	438	0.438	0	0
28627	NUDT7\x3bVAT1L	438	0.438	0	0
6078	CHD1L\x3bLINC00624	437	0.437	0	0
14894	HTR3B	437	0.437	0	0
35664	SERBP1	436	0.436	0	0
5400	CDC42	436	0.436	0	0
34286	RNF168	434	0.434	0	0
26422	MRGPRX2	434	0.434	0	0
36081	SIGIRR	434	0.434	0	0
12396	GATA1	434	0.434	0	0
26124	MLC1	434	0.434	0	0
32558	PRSS3\x3bUBE2R2	434	0.434	0	0
1336	ANGPTL7	433	0.433	0	0
44085	ZNF454	433	0.433	0	0
41703	TUBA1B	433	0.433	0	0
14351	HJURP	432	0.432	0	0
6584	CLPTM1L	432	0.432	0	0
7835	CYP11A1	431	0.431	0	0
23064	LOC728755	431	0.431	0	0
42295	USF1	430	0.43	0	0
28836	OGN	430	0.43	0	0
43844	ZNF264	430	0.43	0	0
42887	WDR59	429	0.429	0	0
26102	MKNK1	429	0.429	0	0
28182	NOSTRIN	429	0.429	0	0
2188	ARRDC3	429	0.429	0	0
42150	UHRF2	428	0.428	0	0
9502	EDA2R\x3bAR	428	0.428	0	0
14838	HSPB2	427	0.427	0	0
27173	NAA11\x3bGK2	427	0.427	0	0
42458	UTS2R	426	0.426	0	0
42506	VAV2	426	0.426	0	0
2018	ARHGEF6\x3bRBMX	426	0.426	0	0
40303	TMEM135	426	0.426	0	0
14937	HYAL4	426	0.426	0	0
24512	MGA	425	0.425	0	0
38182	SPOPL	425	0.425	0	0
10049	ENTR1	425	0.425	0	0
27099	MYO7A	425	0.425	0	0
28663	NUP35\x3bMIR548AE1	424	0.424	0	0
839	AGAP4	424	0.424	0	0
8813	DMRT3	424	0.424	0	0
14846	HSPB9	424	0.424	0	0
7386	CSDE1	424	0.424	0	0
27764	NFKBIB	423	0.423	0	0
27349	NBPF15	423	0.423	0	0
27123	MYORG	423	0.423	0	0
32432	PRPH2	423	0.423	0	0
42153	UIMC1	422	0.422	0	0
24238	MEA1\x3bPPP2R5D	421	0.421	0	0
13634	GTF2H2\x3bGTF2H2C_2	421	0.421	0	0
396	ACTG1	420	0.42	0	0
41086	TRAF3IP2	420	0.42	0	0
9301	DUSP15	420	0.42	0	0
36061	SHROOM1	420	0.42	0	0
1752	APOBEC3D	419	0.419	0	0
31410	PLK3	419	0.419	0	0
28757	OASL	419	0.419	0	0
44410	ZNF687	418	0.418	0	0
15861	ITIH3	418	0.418	0	0
10344	ETFDH	418	0.418	0	0
31985	PPP1R15B	418	0.418	0	0
26913	MUL1	417	0.417	0	0
31336	PLEKHA1	416	0.416	0	0
3077	BEX2	415	0.415	0	0
9058	DOLK	415	0.415	0	0
11790	FOCAD	414	0.414	0	0
6368	CLBA1	413	0.413	0	0
31340	PLEKHA3	413	0.413	0	0
40814	TNIP2	412	0.412	0	0
1602	ANXA7	411	0.411	0	0
6896	COL5A1	411	0.411	0	0
13649	GTF2IRD1	410	0.41	0	0
29293	OR4F5	410	0.41	0	0
6283	CIART	410	0.41	0	0
331	ACP2	410	0.41	0	0
11370	FCN2\x3bFCN1	410	0.41	0	0
31214	PKP4	410	0.41	0	0
36235	SLC10A6	409	0.409	0	0
6136	CHML	409	0.409	0	0
15920	IZUMO1	408	0.408	0	0
32526	PRRX1	407	0.407	0	0
31028	PIGU	407	0.407	0	0
42975	WHAMM\x3bHOMER2	407	0.407	0	0
9236	DSPP\x3bDMP1	407	0.407	0	0
3966	C3orf84	407	0.407	0	0
7586	CTHRC1	407	0.407	0	0
34455	ROCK1P1	407	0.407	0	0
23322	LRRC41	407	0.407	0	0
7168	CPSF2	407	0.407	0	0
14799	HSH2D	406	0.406	0	0
6608	CLTCL1\x3bHIRA	406	0.406	0	0
16431	KIAA1549	406	0.406	0	0
34336	RNF222	406	0.406	0	0
11709	FLT1	405	0.405	0	0
2349	ASPSCR1	405	0.405	0	0
40843	TNNT1	405	0.405	0	0
39385	TBCB	405	0.405	0	0
38524	ST6GALNAC6	404	0.404	0	0
40591	TMEM53	404	0.404	0	0
929	AHCY\x3bITCH	403	0.403	0	0
16244	KCNMB1	403	0.403	0	0
37808	SOGA1	403	0.403	0	0
31367	PLEKHG4B	402	0.402	0	0
13905	H3C11	402	0.402	0	0
6753	CNTFR	402	0.402	0	0
32434	PRPS1	402	0.402	0	0
40743	TNFAIP3	401	0.401	0	0
42408	USP51	401	0.401	0	0
33898	RFX3	400	0.4	0	0
26895	MUC20	398	0.398	0	0
26713	MT1A	398	0.398	0	0
31277	PLAGL2	397	0.397	0	0
39885	THAP2	397	0.397	0	0
11147	FARSA	396	0.396	0	0
31681	POLR2F	394	0.394	0	0
6549	CLK4\x3bZNF354A	394	0.394	0	0
36216	SLAMF6	394	0.394	0	0
31628	POLD1	394	0.394	0	0
8406	DEFB124	393	0.393	0	0
35703	SERPINA9	392	0.392	0	0
40693	TMPRSS13\x3bIL10RA	392	0.392	0	0
13109	GOT2	392	0.392	0	0
28072	NOL4L-DT\x3bC20orf203	392	0.392	0	0
10801	FAM200B	391	0.391	0	0
30074	PARD6B	391	0.391	0	0
24551	MGLL\x3bKBTBD12	391	0.391	0	0
13839	H2AX	391	0.391	0	0
27902	NKPD1	390	0.39	0	0
5212	CD1A	389	0.389	0	0
24282	MED22	388	0.388	0	0
41407	TRPM8	388	0.388	0	0
2348	ASPRV1	387	0.387	0	0
17201	LARP4B	387	0.387	0	0
27517	NDUFA13\x3bTSSK6	387	0.387	0	0
12541	GDI1	387	0.387	0	0
36371	SLC22A17	387	0.387	0	0
16334	KDM1A	386	0.386	0	0
24011	MARS1	386	0.386	0	0
541	ADAMTS17	386	0.386	0	0
44301	ZNF608	385	0.385	0	0
8569	DHODH	385	0.385	0	0
35725	SERPINB6\x3bLINC01011	385	0.385	0	0
15366	IL22RA1	384	0.384	0	0
29497	OR5K2	384	0.384	0	0
32507	PRRC2B	384	0.384	0	0
10202	ERCC6	383	0.383	0	0
34809	RRM2B	383	0.383	0	0
6208	CHRNA4	383	0.383	0	0
8836	DNAAF1\x3bTAF1C	382	0.382	0	0
28466	NSD1	382	0.382	0	0
43475	ZDHHC6	381	0.381	0	0
28712	NXF3	381	0.381	0	0
37145	SMIM20\x3bRBPJ	380	0.38	0	0
39710	TEX12	380	0.38	0	0
4810	CCDC153\x3bCBL	380	0.38	0	0
5556	CDK5RAP1	380	0.38	0	0
14755	HSD17B13	379	0.379	0	0
41730	TUBB6	379	0.379	0	0
11474	FGF10-AS1\x3bLINC02224	379	0.379	0	0
13529	GS1-279B7.1\x3bLINC01350	379	0.379	0	0
24112	MC1R	379	0.379	0	0
2212	ARSI	379	0.379	0	0
17125	LAG3	379	0.379	0	0
44752	ZSCAN21	378	0.378	0	0
1495	ANKRD55\x3bLINC01948	378	0.378	0	0
33492	RASL12	377	0.377	0	0
12560	GEMIN2	376	0.376	0	0
23141	LOXL4	376	0.376	0	0
9074	DPEP3	376	0.376	0	0
24705	MIR1197\x3bMIR323A\x3bMIR380\x3bMIR299	375	0.375	0	0
20122	LINC02263\x3bLINC01378	375	0.375	0	0
9071	DPEP1\x3bCHMP1A	375	0.375	0	0
13464	GRK1	374	0.374	0	0
12836	GLRA2\x3bFANCB	374	0.374	0	0
23320	LRRC40	373	0.373	0	0
11771	FNDC1\x3bLINC02529	373	0.373	0	0
26461	MRPL11	373	0.373	0	0
16049	KAT6A	372	0.372	0	0
34155	RMDN1	372	0.372	0	0
15504	INHA	372	0.372	0	0
5947	CFAP46	372	0.372	0	0
14919	HTRA4	371	0.371	0	0
23874	MAP3K1\x3bSETD9	371	0.371	0	0
44280	ZNF592	371	0.371	0	0
16150	KCNG4	371	0.371	0	0
2314	ASH1L	371	0.371	0	0
42883	WDR5	370	0.37	0	0
26225	MMP3	370	0.37	0	0
5441	CDCA7	370	0.37	0	0
39268	TAS2R38	370	0.37	0	0
26087	MISP	369	0.369	0	0
4034	C5orf64	369	0.369	0	0
31251	PLA2G7	368	0.368	0	0
30431	PCSK7\x3bTAGLN	367	0.367	0	0
5239	CD244	366	0.366	0	0
17683	LINC00316\x3bCOL18A1	365	0.365	0	0
5982	CFAP99	365	0.365	0	0
43162	XRN2	364	0.364	5e-324	6e-323
13444	GRIN1	364	0.364	5e-324	6e-323
15708	IRAK1	364	0.364	5e-324	6e-323
15201	IGFL1	363	0.363	9e-323	1.06e-321
6713	CNOT1	363	0.363	9e-323	1.06e-321
6850	COL18A1	363	0.363	9e-323	1.06e-321
31104	PIP5K1A	363	0.363	9e-323	1.06e-321
40741	TNFAIP2	362	0.362	2.204e-321	2.6205e-320
41762	TUSC1	362	0.362	2.204e-321	2.6205e-320
10831	FAM214B	360	0.36	1.337964e-318	1.586286e-317
19978	LINC02171\x3bADRA2C	360	0.36	1.337964e-318	1.586286e-317
20189	LINC02314	360	0.36	1.337964e-318	1.586286e-317
27776	NFX1	359	0.359	3.277366e-317	3.86970983e-316
44532	ZNF770	359	0.359	3.277366e-317	3.86970983e-316
5300	CD46	359	0.359	3.277366e-317	3.86970983e-316
15426	IL6ST	359	0.359	3.277366e-317	3.86970983e-316
36981	SLIT2-IT1	358	0.358	7.993206e-316	9.399357774e-315
6555	CLMAT3\x3bATOX1	358	0.358	7.993206e-316	9.399357774e-315
36769	SLC49A4	358	0.358	7.993206e-316	9.399357774e-315
28173	NOS1AP	358	0.358	7.993206e-316	9.399357774e-315
39283	TAS2R7	357	0.357	1.9410205296e-314	2.2778330532e-313
1975	ARHGEF11	357	0.357	1.9410205296e-314	2.2778330532e-313
32596	PRUNE1	356	0.356	4.6929941494e-313	5.501735969264e-312
34032	RHOC	355	0.355	1.12973947333e-311	1.3190595431261e-310
2058	ARL14EP	355	0.355	1.12973947333e-311	1.3190595431261e-310
17165	LAMP2\x3bCUL4B	355	0.355	1.12973947333e-311	1.3190595431261e-310
28677	NUP85	355	0.355	1.12973947333e-311	1.3190595431261e-310
37772	SNX4	354	0.354	2.7077752964723e-310	3.155146867193785e-309
39340	TBC1D27P	354	0.354	2.7077752964723e-310	3.155146867193785e-309
43141	XPO5	353	0.353	6.46175617893637e-309	7.521745273339672e-308
22311	LOC105371925	352	0.352	1.535287501661642e-307	1.7835335855996735e-306
42544	VEGFA\x3bLINC02537	352	0.352	1.535287501661642e-307	1.7835335855996735e-306
4803	CCDC15	351	0.351	3.631847614871894e-306	4.193728648675722e-305
39712	TEX13A	351	0.351	3.631847614871894e-306	4.193728648675722e-305
36221	SLAMF9	351	0.351	3.631847614871894e-306	4.193728648675722e-305
40643	TMEM92	351	0.351	3.631847614871894e-306	4.193728648675722e-305
13279	GPR27	351	0.351	3.631847614871894e-306	4.193728648675722e-305
38615	STAT5B	351	0.351	3.631847614871894e-306	4.193728648675722e-305
25091	MIR329-2	350	0.35	8.553853501080954e-305	9.837785204237217e-304
35025	S100A7A	350	0.35	8.553853501080954e-305	9.837785204237217e-304
5881	CERS3-AS1	350	0.35	8.553853501080954e-305	9.837785204237217e-304
28632	NUDT9\x3bSPARCL1	350	0.35	8.553853501080954e-305	9.837785204237217e-304
28809	ODF3B	349	0.349	2.0058099959110208e-303	2.3022862941114143e-302
38	AAMDC\x3bINTS4	349	0.349	2.0058099959110208e-303	2.3022862941114143e-302
42239	UPK3B	348	0.348	4.682837116281687e-302	5.369653226669667e-301
39311	TBC1D12	347	0.347	1.0884714704464954e-300	1.2431660282879495e-299
33031	PXK	347	0.347	1.0884714704464954e-300	1.2431660282879495e-299
7925	CYP4B1	347	0.347	1.0884714704464954e-300	1.2431660282879495e-299
42	AAR2	347	0.347	1.0884714704464954e-300	1.2431660282879495e-299
12221	GABRB2\x3bGABRA6	346	0.346	2.518901723309378e-299	2.8711991552341514e-298
4050	C6orf132	346	0.346	2.518901723309378e-299	2.8711991552341514e-298
37483	SNORD114-15	345	0.345	5.803486579641487e-298	6.582616077144536e-297
24241	MEAK7	345	0.345	5.803486579641487e-298	6.582616077144536e-297
31074	PIKFYVE	345	0.345	5.803486579641487e-298	6.582616077144536e-297
41636	TTI1	345	0.345	5.803486579641487e-298	6.582616077144536e-297
14929	HUWE1\x3bPHF8	345	0.345	5.803486579641487e-298	6.582616077144536e-297
626	ADD1	344	0.344	1.331213528358596e-296	1.5069650983108507e-295
1216	ALX4	344	0.344	1.331213528358596e-296	1.5069650983108507e-295
42465	UVSSA	343	0.343	3.0400785319518118e-295	3.431328599629057e-294
33087	QRICH1	343	0.343	3.0400785319518118e-295	3.431328599629057e-294
20877	LMNA	343	0.343	3.0400785319518118e-295	3.431328599629057e-294
30219	PCBP2	342	0.342	6.91190189976524e-294	7.793811887758768e-293
37687	SNRNP48	340	0.34	3.525651502625244e-291	3.9561448798688714e-290
36611	SLC35A2	340	0.34	3.525651502625244e-291	3.9561448798688714e-290
6586	CLPX	340	0.34	3.525651502625244e-291	3.9561448798688714e-290
5846	CEP76	340	0.34	3.525651502625244e-291	3.9561448798688714e-290
1951	ARHGAP40	340	0.34	3.525651502625244e-291	3.9561448798688714e-290
37705	SNRPD2P2\x3bTSNAX-DISC1	339	0.339	7.909754306780338e-290	8.849709575857923e-289
40702	TMPRSS5	339	0.339	7.909754306780338e-290	8.849709575857923e-289
34387	RNPS1	339	0.339	7.909754306780338e-290	8.849709575857923e-289
15937	JAG2	338	0.338	1.7666536128391468e-288	1.9708534592796055e-287
10814	FAM205C\x3bPHF24	338	0.338	1.7666536128391468e-288	1.9708534592796055e-287
24511	MFSD9	338	0.338	1.7666536128391468e-288	1.9708534592796055e-287
29104	OR1Q1	337	0.337	3.9282745689260614e-287	4.373858563507627e-286
12937	GNAO1	337	0.337	3.9282745689260614e-287	4.373858563507627e-286
36856	SLC6A3	336	0.336	8.695838670121846e-286	9.635658157161935e-285
44729	ZRANB2	336	0.336	8.695838670121846e-286	9.635658157161935e-285
7981	CYTH1	336	0.336	8.695838670121846e-286	9.635658157161935e-285
36376	SLC22A2	336	0.336	8.695838670121846e-286	9.635658157161935e-285
13664	GTF3C4	336	0.336	8.695838670121846e-286	9.635658157161935e-285
20723	LINC02763\x3bLINC02764	335	0.335	1.91636172131338e-284	2.1153402755187155e-283
43619	ZKSCAN4	335	0.335	1.91636172131338e-284	2.1153402755187155e-283
37548	SNORD116-21	335	0.335	1.91636172131338e-284	2.1153402755187155e-283
40951	TP53I11	335	0.335	1.91636172131338e-284	2.1153402755187155e-283
26593	MRPS7	334	0.334	4.204332126510209e-283	4.636432863722837e-282
12117	FXYD1	333	0.333	9.182631900686473e-282	1.0116696942974274e-280
27534	NDUFAF2	332	0.332	1.9965723518959317e-280	2.1933746218540244e-279
306	ACOT11	332	0.332	1.9965723518959317e-280	2.1933746218540244e-279
5143	CCR4	332	0.332	1.9965723518959317e-280	2.1933746218540244e-279
43207	YIPF1	331	0.331	4.3216312867669425e-279	4.73407594569413e-278
13790	H1-4	331	0.331	4.3216312867669425e-279	4.73407594569413e-278
6903	COL6A2	331	0.331	4.3216312867669425e-279	4.73407594569413e-278
2529	ATP2C2	330	0.33	9.312197656531469e-278	1.015267415268388e-276
29166	OR2K2	330	0.33	9.312197656531469e-278	1.015267415268388e-276
34094	RIMKLB	330	0.33	9.312197656531469e-278	1.015267415268388e-276
40866	TNR\x3bLINC01657	330	0.33	9.312197656531469e-278	1.015267415268388e-276
24319	MEF2D	330	0.33	9.312197656531469e-278	1.015267415268388e-276
25186	MIR381HG	329	0.329	1.99754000438223e-276	2.1594419334428534e-275
11185	FBF1	329	0.329	1.99754000438223e-276	2.1594419334428534e-275
11868	FOXK1	329	0.329	1.99754000438223e-276	2.1594419334428534e-275
24153	MCL1\x3bENSA	329	0.329	1.99754000438223e-276	2.1594419334428534e-275
38446	SSRP1	329	0.329	1.99754000438223e-276	2.1594419334428534e-275
39376	TBC1D8B	329	0.329	1.99754000438223e-276	2.1594419334428534e-275
41376	TRPC1	329	0.329	1.99754000438223e-276	2.1594419334428534e-275
13606	GSX1	329	0.329	1.99754000438223e-276	2.1594419334428534e-275
763	ADRA2C	329	0.329	1.99754000438223e-276	2.1594419334428534e-275
9279	DUOXA1	328	0.328	4.2655456422441945e-275	4.585461565412509e-274
40159	TM7SF2	328	0.328	4.2655456422441945e-275	4.585461565412509e-274
3560	C11orf97	328	0.328	4.2655456422441945e-275	4.585461565412509e-274
5819	CEP250	328	0.328	4.2655456422441945e-275	4.585461565412509e-274
41433	TSC22D2	328	0.328	4.2655456422441945e-275	4.585461565412509e-274
14779	HSD3B7	328	0.328	4.2655456422441945e-275	4.585461565412509e-274
5168	CCT3	327	0.327	9.067477026149596e-274	9.73845342491593e-273
4446	CAPN15	326	0.326	1.918792556547308e-272	2.0569456206187133e-271
13810	H2AC14	326	0.326	1.918792556547308e-272	2.0569456206187133e-271
15278	IL10\x3bIL19	325	0.325	4.0419987714979853e-271	4.316959577640667e-270
2846	BAG5	325	0.325	4.0419987714979853e-271	4.316959577640667e-270
23124	LONRF1\x3bLOC340357	325	0.325	4.0419987714979853e-271	4.316959577640667e-270
30125	PARVG	325	0.325	4.0419987714979853e-271	4.316959577640667e-270
1677	AP5S1	324	0.324	8.475938421735261e-270	9.002462154108493e-269
38691	STK4	324	0.324	8.475938421735261e-270	9.002462154108493e-269
35100	SAMD4B	324	0.324	8.475938421735261e-270	9.002462154108493e-269
31477	PLXNA1	324	0.324	8.475938421735261e-270	9.002462154108493e-269
23286	LRRC2\x3bTDGF1	324	0.324	8.475938421735261e-270	9.002462154108493e-269
11346	FCGR2A	324	0.324	8.475938421735261e-270	9.002462154108493e-269
16690	KLHL6	323	0.323	1.769292827042293e-268	1.8757433798376616e-267
10371	ETV5	323	0.323	1.769292827042293e-268	1.8757433798376616e-267
26222	MMP27	322	0.322	3.6764508606881227e-267	3.8833565278249246e-266
33055	PYGM	322	0.322	3.6764508606881227e-267	3.8833565278249246e-266
7287	CRISPLD2	322	0.322	3.6764508606881227e-267	3.8833565278249246e-266
11316	FBXW4	322	0.322	3.6764508606881227e-267	3.8833565278249246e-266
37188	SMO	321	0.321	7.60451861467862e-266	8.010463666869874e-265
771	ADRM1	321	0.321	7.60451861467862e-266	8.010463666869874e-265
39306	TBC1D10A	321	0.321	7.60451861467862e-266	8.010463666869874e-265
34789	RRAD\x3bCIAO2B	320	0.32	1.5657606039678214e-264	1.6448336554352942e-263
2104	ARMC12\x3bCLPSL2	320	0.32	1.5657606039678214e-264	1.6448336554352942e-263
14712	HROB	320	0.32	1.5657606039678214e-264	1.6448336554352942e-263
42627	VPREB3	319	0.319	3.209123266267203e-263	3.358940646726907e-262
30542	PDGFRA	319	0.319	3.209123266267203e-263	3.358940646726907e-262
27054	MYLPF	319	0.319	3.209123266267203e-263	3.358940646726907e-262
33518	RB1CC1	319	0.319	3.209123266267203e-263	3.358940646726907e-262
23146	LPAL2\x3bLPA	318	0.318	6.547138704344455e-262	6.840365043414822e-261
7463	CSRNP2	318	0.318	6.547138704344455e-262	6.840365043414822e-261
33149	RAB23	317	0.317	1.3295891478296862e-260	1.3828687129593233e-259
6956	COMMD7	317	0.317	1.3295891478296862e-260	1.3828687129593233e-259
34976	RWDD2A	317	0.317	1.3295891478296862e-260	1.3828687129593233e-259
8954	DNAJC9	317	0.317	1.3295891478296862e-260	1.3828687129593233e-259
41391	TRPC7-AS2	317	0.317	1.3295891478296862e-260	1.3828687129593233e-259
11589	FIP1L1	316	0.316	2.6877000657613684e-259	2.790365365570631e-258
9580	EEFSEC	316	0.316	2.6877000657613684e-259	2.790365365570631e-258
5899	CES3\x3bCES4A	315	0.315	5.408018586012836e-258	5.589417595086272e-257
28489	NSMCE3	315	0.315	5.408018586012836e-258	5.589417595086272e-257
38101	SPEN	315	0.315	5.408018586012836e-258	5.589417595086272e-257
2126	ARMCX3	315	0.315	5.408018586012836e-258	5.589417595086272e-257
32437	PRPS1\x3bTSC22D3	315	0.315	5.408018586012836e-258	5.589417595086272e-257
23799	MAN1A2\x3bLOC100996263	314	0.314	1.0831439181211204e-256	1.11447772432391e-255
3376	BROX	314	0.314	1.0831439181211204e-256	1.11447772432391e-255
9461	ECE1\x3bNBPF3	314	0.314	1.0831439181211204e-256	1.11447772432391e-255
42716	VSTM2L\x3bTTI1	314	0.314	1.0831439181211204e-256	1.11447772432391e-255
27653	NELFA	314	0.314	1.0831439181211204e-256	1.11447772432391e-255
20020	LINC02204	313	0.313	2.159341466372331e-255	2.209969010521736e-254
8693	DISC1FP1\x3bFAT3	313	0.313	2.159341466372331e-255	2.209969010521736e-254
31487	PLXNB3	313	0.313	2.159341466372331e-255	2.209969010521736e-254
36528	SLC27A1	313	0.313	2.159341466372331e-255	2.209969010521736e-254
30530	PDE8A	313	0.313	2.159341466372331e-255	2.209969010521736e-254
31799	POTEKP\x3bLINC01087	313	0.313	2.159341466372331e-255	2.209969010521736e-254
2763	B3GAT3	312	0.312	4.2848949142873195e-254	4.369834424092661e-253
26667	MSI1\x3bCOX6A1	312	0.312	4.2848949142873195e-254	4.369834424092661e-253
43865	ZNF280B	312	0.312	4.2848949142873195e-254	4.369834424092661e-253
16850	KRT19	312	0.312	4.2848949142873195e-254	4.369834424092661e-253
22652	LOC112577516	311	0.311	8.463289741763781e-253	8.585471037331497e-252
42049	UBXN7	311	0.311	8.463289741763781e-253	8.585471037331497e-252
13029	GOLGA6A	311	0.311	8.463289741763781e-253	8.585471037331497e-252
346	ACRV1\x3bPATE1	311	0.311	8.463289741763781e-253	8.585471037331497e-252
29820	OVOL2	311	0.311	8.463289741763781e-253	8.585471037331497e-252
14787	HSF2	311	0.311	8.463289741763781e-253	8.585471037331497e-252
38560	STAG3	310	0.31	1.6638527413971314e-251	1.679005165662044e-250
11768	FNDC1	310	0.31	1.6638527413971314e-251	1.679005165662044e-250
10292	ESAM	310	0.31	1.6638527413971314e-251	1.679005165662044e-250
22890	LOC403312	310	0.31	1.6638527413971314e-251	1.679005165662044e-250
10809	FAM205A	310	0.31	1.6638527413971314e-251	1.679005165662044e-250
4669	CBR1	310	0.31	1.6638527413971314e-251	1.679005165662044e-250
36717	SLC39A5	309	0.309	3.2558443650643065e-250	3.2797509145979954e-249
35783	SETD6	309	0.309	3.2558443650643065e-250	3.2797509145979954e-249
43656	ZMYM6\x3bZMYM1	308	0.308	6.341351944683552e-249	6.360116606660857e-248
8557	DHCR24	308	0.308	6.341351944683552e-249	6.360116606660857e-248
17440	LGALSL	308	0.308	6.341351944683552e-249	6.360116606660857e-248
37678	SNRK	308	0.308	6.341351944683552e-249	6.360116606660857e-248
28966	OR10J1	308	0.308	6.341351944683552e-249	6.360116606660857e-248
29227	OR3A1	307	0.307	1.2293227360205611e-247	1.2297495841927903e-246
27065	MYO16	307	0.307	1.2293227360205611e-247	1.2297495841927903e-246
23808	MAN2B1	307	0.307	1.2293227360205611e-247	1.2297495841927903e-246
31619	POGLUT3	306	0.306	2.3719861042343723e-246	2.360515359688852e-245
33272	RAC2	306	0.306	2.3719861042343723e-246	2.360515359688852e-245
2660	ATR\x3bPLS1	306	0.306	2.3719861042343723e-246	2.360515359688852e-245
12816	GLIPR2	306	0.306	2.3719861042343723e-246	2.360515359688852e-245
12276	GAK	306	0.306	2.3719861042343723e-246	2.360515359688852e-245
35787	SETDB1	306	0.306	2.3719861042343723e-246	2.360515359688852e-245
16982	KRTAP19-3	305	0.305	4.555298475181814e-245	4.5099020298964974e-244
24045	MATN4	305	0.305	4.555298475181814e-245	4.5099020298964974e-244
4748	CCDC115	305	0.305	4.555298475181814e-245	4.5099020298964974e-244
13571	GSS	305	0.305	4.555298475181814e-245	4.5099020298964974e-244
40282	TMEM129	305	0.305	4.555298475181814e-245	4.5099020298964974e-244
6082	CHD3	305	0.305	4.555298475181814e-245	4.5099020298964974e-244
19383	LINC01754	304	0.304	8.707155011995935e-244	8.568851781233233e-243
8008	DAAM2-AS1	304	0.304	8.707155011995935e-244	8.568851781233233e-243
30454	PDCD11	304	0.304	8.707155011995935e-244	8.568851781233233e-243
31615	POFUT2	304	0.304	8.707155011995935e-244	8.568851781233233e-243
23500	LUNAR1\x3bSYNM	304	0.304	8.707155011995935e-244	8.568851781233233e-243
43738	ZNF181	304	0.304	8.707155011995935e-244	8.568851781233233e-243
39071	SYT3	304	0.304	8.707155011995935e-244	8.568851781233233e-243
35024	S100A7	303	0.303	1.656481880656711e-242	1.6218604241875905e-241
44	AARD	303	0.303	1.656481880656711e-242	1.6218604241875905e-241
8162	DCD	303	0.303	1.656481880656711e-242	1.6218604241875905e-241
23058	LOC728715\x3bDDX12P	303	0.303	1.656481880656711e-242	1.6218604241875905e-241
41472	TSN	303	0.303	1.656481880656711e-242	1.6218604241875905e-241
33174	RAB33A	303	0.303	1.656481880656711e-242	1.6218604241875905e-241
3488	BVES	302	0.302	3.136492702960357e-241	3.0579477080300465e-240
29070	OR1F1	302	0.302	3.136492702960357e-241	3.0579477080300465e-240
13017	GOLGA2P5	302	0.302	3.136492702960357e-241	3.0579477080300465e-240
6729	CNOT8	302	0.302	3.136492702960357e-241	3.0579477080300465e-240
7086	CP	302	0.302	3.136492702960357e-241	3.0579477080300465e-240
30939	PHOSPHO2	301	0.301	5.910785788439711e-240	5.728838976112636e-239
28975	OR10K2	301	0.301	5.910785788439711e-240	5.728838976112636e-239
40580	TMEM47	301	0.301	5.910785788439711e-240	5.728838976112636e-239
36779	SLC4A2	301	0.301	5.910785788439711e-240	5.728838976112636e-239
25404	MIR450B	301	0.301	5.910785788439711e-240	5.728838976112636e-239
33152	RAB25	301	0.301	5.910785788439711e-240	5.728838976112636e-239
35155	SASH3	301	0.301	5.910785788439711e-240	5.728838976112636e-239
43627	ZMAT1	300	0.3	1.1086274861152844e-238	1.0717972441268909e-237
30826	PGM5P2	300	0.3	1.1086274861152844e-238	1.0717972441268909e-237
44470	ZNF718	300	0.3	1.1086274861152844e-238	1.0717972441268909e-237
15902	ITPRIPL1	299	0.299	2.069481968080759e-237	1.9957079665408087e-236
31627	POLB	299	0.299	2.069481968080759e-237	1.9957079665408087e-236
44796	ZXDB	299	0.299	2.069481968080759e-237	1.9957079665408087e-236
22097	LOC102723968	298	0.298	3.8447605875079405e-236	3.701505514656768e-235
1247	AMHR2	298	0.298	3.8447605875079405e-236	3.701505514656768e-235
34149	RLN1	297	0.297	7.10893655754624e-235	6.826948740763572e-234
32924	PTPRF	297	0.297	7.10893655754624e-235	6.826948740763572e-234
4722	CCAR2	297	0.297	7.10893655754624e-235	6.826948740763572e-234
23939	MAPK3\x3bCORO1A	296	0.296	1.3081684002967805e-233	1.2541874080715554e-232
17773	LINC00395	296	0.296	1.3081684002967805e-233	1.2541874080715554e-232
17360	LDOC1\x3bSPANXC	295	0.295	2.3957544880098254e-232	2.2873798442274426e-231
40366	TMEM175	295	0.295	2.3957544880098254e-232	2.2873798442274426e-231
41957	UBE2Q1	295	0.295	2.3957544880098254e-232	2.2873798442274426e-231
15078	IFNA16	295	0.295	2.3957544880098254e-232	2.2873798442274426e-231
32353	PRMT5	295	0.295	2.3957544880098254e-232	2.2873798442274426e-231
35162	SATB1	294	0.294	4.366530848880288e-231	4.162109305417406e-230
40594	TMEM59	294	0.294	4.366530848880288e-231	4.162109305417406e-230
15922	IZUMO1R\x3bGPR83	293	0.293	7.920310563614578e-230	7.524621511549414e-229
12292	GALNS	293	0.293	7.920310563614578e-230	7.524621511549414e-229
6494	CLEC4D	293	0.293	7.920310563614578e-230	7.524621511549414e-229
40949	TP53BP2	293	0.293	7.920310563614578e-230	7.524621511549414e-229
26975	MYCL	292	0.292	1.429733847736742e-228	1.3538416484238466e-227
12003	FRMPD3	292	0.292	1.429733847736742e-228	1.3538416484238466e-227
17027	KRTAP4-12	292	0.292	1.429733847736742e-228	1.3538416484238466e-227
12981	GNGT1	292	0.292	1.429733847736742e-228	1.3538416484238466e-227
8329	DDX56	291	0.291	2.5684511659683447e-227	2.430117507111593e-226
2053	ARL13A	290	0.29	4.5918356229236366e-226	4.326763182221749e-225
34552	RPL14	290	0.29	4.5918356229236366e-226	4.326763182221749e-225
6284	CIART\x3bMRPS21	290	0.29	4.5918356229236366e-226	4.326763182221749e-225
5372	CDC14A	290	0.29	4.5918356229236366e-226	4.326763182221749e-225
3440	BTF3P11\x3bACOD1	290	0.29	4.5918356229236366e-226	4.326763182221749e-225
20478	LINC02529\x3bSOD2	289	0.289	8.16950986225397e-225	7.647882343835479e-224
20086	LINC02241\x3bGUSBP1	289	0.289	8.16950986225397e-225	7.647882343835479e-224
1786	APOL2	289	0.289	8.16950986225397e-225	7.647882343835479e-224
25172	MIR376C	289	0.289	8.16950986225397e-225	7.647882343835479e-224
27890	NKD1	289	0.289	8.16950986225397e-225	7.647882343835479e-224
35702	SERPINA7\x3bPWWP3B	289	0.289	8.16950986225397e-225	7.647882343835479e-224
3500	C10orf120\x3bDMBT1L1	289	0.289	8.16950986225397e-225	7.647882343835479e-224
1942	ARHGAP31\x3bTMEM39A	289	0.289	8.16950986225397e-225	7.647882343835479e-224
32655	PSKH1	288	0.288	1.4464253444109852e-223	1.348592691666035e-222
30485	PDE12	288	0.288	1.4464253444109852e-223	1.348592691666035e-222
10533	FAAP100	288	0.288	1.4464253444109852e-223	1.348592691666035e-222
12476	GCKR	288	0.288	1.4464253444109852e-223	1.348592691666035e-222
43259	YWHAQ	288	0.288	1.4464253444109852e-223	1.348592691666035e-222
36226	SLC10A1	287	0.287	2.5484848972030398e-222	2.360831186122816e-221
26246	MNDA\x3bPYHIN1	287	0.287	2.5484848972030398e-222	2.360831186122816e-221
31388	PLEKHS1\x3bDCLRE1A	287	0.287	2.5484848972030398e-222	2.360831186122816e-221
35314	SCMH1	287	0.287	2.5484848972030398e-222	2.360831186122816e-221
11912	FOXR2	287	0.287	2.5484848972030398e-222	2.360831186122816e-221
25927	MIR6826	287	0.287	2.5484848972030398e-222	2.360831186122816e-221
34880	RTBDN	287	0.287	2.5484848972030398e-222	2.360831186122816e-221
7630	CTSD	287	0.287	2.5484848972030398e-222	2.360831186122816e-221
9732	EIF2B5	286	0.286	4.468376441123703e-221	4.119485608600764e-220
8734	DLEU7-AS1	286	0.286	4.468376441123703e-221	4.119485608600764e-220
5607	CDON	286	0.286	4.468376441123703e-221	4.119485608600764e-220
1608	ANXA9	286	0.286	4.468376441123703e-221	4.119485608600764e-220
24321	MEFV	286	0.286	4.468376441123703e-221	4.119485608600764e-220
14274	HGSNAT	286	0.286	4.468376441123703e-221	4.119485608600764e-220
8287	DDX19B	285	0.285	7.796410179185819e-220	7.141957941568951e-219
36072	SIAH1	285	0.285	7.796410179185819e-220	7.141957941568951e-219
920	AHCTF1	285	0.285	7.796410179185819e-220	7.141957941568951e-219
38522	ST6GALNAC5	285	0.285	7.796410179185819e-220	7.141957941568951e-219
13127	GPAT2	285	0.285	7.796410179185819e-220	7.141957941568951e-219
38185	SPOUT1	285	0.285	7.796410179185819e-220	7.141957941568951e-219
32164	PRB2\x3bLOC440084	285	0.285	7.796410179185819e-220	7.141957941568951e-219
37785	SOAT2	285	0.285	7.796410179185819e-220	7.141957941568951e-219
33204	RAB40AL	284	0.284	1.3536687207587704e-218	1.2390530848311412e-217
41114	TRAPPC10	283	0.283	2.33882865376034e-217	2.139100111582076e-216
32032	PPP1R42	282	0.282	4.021130677303355e-216	3.663202365631925e-215
8248	DDI1	282	0.282	4.021130677303355e-216	3.663202365631925e-215
42779	WARS2-AS1	282	0.282	4.021130677303355e-216	3.663202365631925e-215
5170	CCT5	282	0.282	4.021130677303355e-216	3.663202365631925e-215
29716	OSBPL6	282	0.282	4.021130677303355e-216	3.663202365631925e-215
4648	CBFA2T3	281	0.281	6.87950462884177e-215	6.24739254080162e-214
7196	CP\x3bTM4SF18	281	0.281	6.87950462884177e-215	6.24739254080162e-214
13833	H2AJ	281	0.281	6.87950462884177e-215	6.24739254080162e-214
24356	MEIS3	281	0.281	6.87950462884177e-215	6.24739254080162e-214
15140	IFT46	280	0.28	1.1711721501678574e-213	1.0577263212017549e-212
3202	BMP8A	280	0.28	1.1711721501678574e-213	1.0577263212017549e-212
29130	OR2AJ1	280	0.28	1.1711721501678574e-213	1.0577263212017549e-212
5387	CDC25B	280	0.28	1.1711721501678574e-213	1.0577263212017549e-212
25780	MIR5702\x3bIRS1	280	0.28	1.1711721501678574e-213	1.0577263212017549e-212
25605	MIR519A1	280	0.28	1.1711721501678574e-213	1.0577263212017549e-212
31510	PMM1	280	0.28	1.1711721501678574e-213	1.0577263212017549e-212
30714	PEX13	279	0.279	1.9839660837106617e-212	1.7847950935739007e-211
10639	FAM131A	279	0.279	1.9839660837106617e-212	1.7847950935739007e-211
28982	OR10R2\x3bOR6Y1	279	0.279	1.9839660837106617e-212	1.7847950935739007e-211
22043	LOC102546229\x3bLINC01843	279	0.279	1.9839660837106617e-212	1.7847950935739007e-211
6711	CNNM3	279	0.279	1.9839660837106617e-212	1.7847950935739007e-211
16557	KIRREL1	278	0.278	3.344205795930726e-211	2.9967828609880012e-210
26664	MSH5-SAPCD1	278	0.278	3.344205795930726e-211	2.9967828609880012e-210
344	ACRV1	278	0.278	3.344205795930726e-211	2.9967828609880012e-210
33535	RBBP8NL	278	0.278	3.344205795930726e-211	2.9967828609880012e-210
36775	SLC4A11\x3bC20orf194	278	0.278	3.344205795930726e-211	2.9967828609880012e-210
11293	FBXO44	277	0.277	5.6090880409004965e-210	5.018566039078985e-209
38631	STEAP1	277	0.277	5.6090880409004965e-210	5.018566039078985e-209
15595	INTS3	276	0.276	9.361107898552728e-209	8.349644537377834e-208
37725	SNU13	276	0.276	9.361107898552728e-209	8.349644537377834e-208
5215	CD1B\x3bCD1E	276	0.276	9.361107898552728e-209	8.349644537377834e-208
8742	DLG3-AS1	276	0.276	9.361107898552728e-209	8.349644537377834e-208
5096	CCNH	275	0.275	1.55450870392043e-207	1.3822653012329502e-206
31625	POLA2	275	0.275	1.55450870392043e-207	1.3822653012329502e-206
40837	TNNI2	275	0.275	1.55450870392043e-207	1.3822653012329502e-206
14011	HAS3	275	0.275	1.55450870392043e-207	1.3822653012329502e-206
17322	LCTL	274	0.274	2.568532792003125e-206	2.276905530388001e-205
37080	SMC6	274	0.274	2.568532792003125e-206	2.276905530388001e-205
30504	PDE4DIP	274	0.274	2.568532792003125e-206	2.276905530388001e-205
38689	STK39	274	0.274	2.568532792003125e-206	2.276905530388001e-205
33032	PXMP2	273	0.273	4.222777647764173e-205	3.728987709795735e-204
26356	MPP1	273	0.273	4.222777647764173e-205	3.728987709795735e-204
1710	APH1A	273	0.273	4.222777647764173e-205	3.728987709795735e-204
5971	CFAP77	273	0.273	4.222777647764173e-205	3.728987709795735e-204
26350	MPL	273	0.273	4.222777647764173e-205	3.728987709795735e-204
15326	IL18\x3bTEX12	272	0.272	6.907605162525382e-204	6.076583350606296e-203
30253	PCDH9	272	0.272	6.907605162525382e-204	6.076583350606296e-203
25085	MIR325HG	272	0.272	6.907605162525382e-204	6.076583350606296e-203
5949	CFAP47	272	0.272	6.907605162525382e-204	6.076583350606296e-203
8482	DENR	272	0.272	6.907605162525382e-204	6.076583350606296e-203
32701	PSMC5	271	0.271	1.1242631948179416e-202	9.852478370404533e-202
42941	WEE2	271	0.271	1.1242631948179416e-202	9.852478370404533e-202
26179	MMGT1	271	0.271	1.1242631948179416e-202	9.852478370404533e-202
41747	TUBGCP6	271	0.271	1.1242631948179416e-202	9.852478370404533e-202
7983	CYTH2	271	0.271	1.1242631948179416e-202	9.852478370404533e-202
43337	ZBTB4	270	0.27	1.820600415251479e-201	1.5918512280241308e-200
36533	SLC27A4	270	0.27	1.820600415251479e-201	1.5918512280241308e-200
15093	IFNA6	270	0.27	1.820600415251479e-201	1.5918512280241308e-200
3012	BCO1	269	0.269	2.9333396454157084e-200	2.555087382749103e-199
37346	SNHG7\x3bSNORA17A	269	0.269	2.9333396454157084e-200	2.555087382749103e-199
31768	POPDC3	269	0.269	2.9333396454157084e-200	2.555087382749103e-199
39081	SYT8	269	0.269	2.9333396454157084e-200	2.555087382749103e-199
42272	URAHP	269	0.269	2.9333396454157084e-200	2.555087382749103e-199
26450	MROH7	268	0.268	4.7022531401926625e-199	4.0897181273645456e-198
24245	MECOM	268	0.268	4.7022531401926625e-199	4.0897181273645456e-198
33746	REC8	267	0.267	7.499640036532352e-198	6.498184344436004e-197
14626	HOXC6	267	0.267	7.499640036532352e-198	6.498184344436004e-197
31183	PKHD1\x3bMIR206	267	0.267	7.499640036532352e-198	6.498184344436004e-197
41024	TPRG1L	267	0.267	7.499640036532352e-198	6.498184344436004e-197
27184	NAA35	267	0.267	7.499640036532352e-198	6.498184344436004e-197
12316	GALNT4\x3bPOC1B-GALNT4	266	0.266	1.1900367361123842e-196	1.0288059525100612e-195
39197	TAGAP	266	0.266	1.1900367361123842e-196	1.0288059525100612e-195
2513	ATP2A2	266	0.266	1.1900367361123842e-196	1.0288059525100612e-195
4871	CCDC189	265	0.265	1.8787136059875863e-195	1.6217449884195465e-194
44463	ZNF713\x3bMRPS17	265	0.265	1.8787136059875863e-195	1.6217449884195465e-194
34735	RPS4Y1\x3bZFY	264	0.264	2.9507725590499706e-194	2.543358486947784e-193
13252	GPR171	264	0.264	2.9507725590499706e-194	2.543358486947784e-193
15082	IFNA1\x3bMIR31HG	263	0.263	4.61084439241306e-193	3.968287586121591e-192
34892	RTKN	263	0.263	4.61084439241306e-193	3.968287586121591e-192
40002	TIGD5	262	0.262	7.167857329243303e-192	6.146011001651773e-191
10328	ESYT1	262	0.262	7.167857329243303e-192	6.146011001651773e-191
37964	SPANXN3	262	0.262	7.167857329243303e-192	6.146011001651773e-191
12171	G6PC2	262	0.262	7.167857329243303e-192	6.146011001651773e-191
303	ACOD1	262	0.262	7.167857329243303e-192	6.146011001651773e-191
4120	C8orf44-SGK3\x3bSGK3	261	0.261	1.108554193029267e-190	9.46996183874668e-190
15488	INE1	261	0.261	1.108554193029267e-190	9.46996183874668e-190
40603	TMEM63B	261	0.261	1.108554193029267e-190	9.46996183874668e-190
28570	NUAK2	261	0.261	1.108554193029267e-190	9.46996183874668e-190
27348	NBPF14	261	0.261	1.108554193029267e-190	9.46996183874668e-190
15097	IFNA8	260	0.26	1.7056019293182254e-189	1.4537985675638483e-188
40729	TMUB2	260	0.26	1.7056019293182254e-189	1.4537985675638483e-188
26575	MRPS30	260	0.26	1.7056019293182254e-189	1.4537985675638483e-188
25808	MIR600HG	259	0.259	2.6106342652912368e-188	2.220291459277949e-187
8823	DMRTC2	259	0.259	2.6106342652912368e-188	2.220291459277949e-187
29066	OR1E2	259	0.259	2.6106342652912368e-188	2.220291459277949e-187
25741	MIR554	258	0.258	3.9751761366376286e-187	3.3733379822247437e-186
40058	TJAP1	258	0.258	3.9751761366376286e-187	3.3733379822247437e-186
35942	SH3BP4\x3bAGAP1	258	0.258	3.9751761366376286e-187	3.3733379822247437e-186
9656	EGFL8	257	0.257	6.021477067367489e-186	5.094823915149995e-185
14604	HOXB4	257	0.257	6.021477067367489e-186	5.094823915149995e-185
27715	NF1P2	257	0.257	6.021477067367489e-186	5.094823915149995e-185
2517	ATP2B1	257	0.257	6.021477067367489e-186	5.094823915149995e-185
6577	CLPS	256	0.256	9.073613832234758e-185	7.660390168694017e-184
959	AIFM3	256	0.256	9.073613832234758e-185	7.660390168694017e-184
10366	ETV3L	256	0.256	9.073613832234758e-185	7.660390168694017e-184
9993	ENKUR\x3bLINC01516	255	0.255	1.3601361003847907e-183	1.1424350160957966e-182
6851	COL18A1-AS1	255	0.255	1.3601361003847907e-183	1.1424350160957966e-182
9332	DUSP7	255	0.255	1.3601361003847907e-183	1.1424350160957966e-182
13915	H3C4	255	0.255	1.3601361003847907e-183	1.1424350160957966e-182
31390	PLET1	255	0.255	1.3601361003847907e-183	1.1424350160957966e-182
26161	MLXIPL\x3bVPS37D	255	0.255	1.3601361003847907e-183	1.1424350160957966e-182
19021	LINC01512	255	0.255	1.3601361003847907e-183	1.1424350160957966e-182
15259	IKBKE	254	0.254	2.0281657088511527e-182	1.6961234853991788e-181
39861	TGM2	254	0.254	2.0281657088511527e-182	1.6961234853991788e-181
16675	KLHL35	254	0.254	2.0281657088511527e-182	1.6961234853991788e-181
2062	ARL14\x3bPPM1L	254	0.254	2.0281657088511527e-182	1.6961234853991788e-181
1133	ALG12\x3bCRELD2	254	0.254	2.0281657088511527e-182	1.6961234853991788e-181
10972	FAM50A	254	0.254	2.0281657088511527e-182	1.6961234853991788e-181
31609	PODXL2	253	0.253	3.0084140875546414e-181	2.5122437641289626e-180
34507	RPAP2	253	0.253	3.0084140875546414e-181	2.5122437641289626e-180
4528	CASC17	252	0.252	4.438936836573804e-180	3.690787020539431e-179
43448	ZDHHC12	252	0.252	4.438936836573804e-180	3.690787020539431e-179
2537	ATP5F1B	252	0.252	4.438936836573804e-180	3.690787020539431e-179
38878	SUMF1\x3bITPR1-DT	252	0.252	4.438936836573804e-180	3.690787020539431e-179
34771	RPS9	252	0.252	4.438936836573804e-180	3.690787020539431e-179
12744	GJB2	252	0.252	4.438936836573804e-180	3.690787020539431e-179
38395	SRSF6	251	0.251	6.51510619164934e-179	5.385945749825466e-178
33468	RASGEF1C	251	0.251	6.51510619164934e-179	5.385945749825466e-178
14606	HOXB6	251	0.251	6.51510619164934e-179	5.385945749825466e-178
10222	ERGIC3	251	0.251	6.51510619164934e-179	5.385945749825466e-178
24779	MIR1268A	251	0.251	6.51510619164934e-179	5.385945749825466e-178
26159	MLXIP	251	0.251	6.51510619164934e-179	5.385945749825466e-178
10773	FAM184B	251	0.251	6.51510619164934e-179	5.385945749825466e-178
11004	FAM71F2	251	0.251	6.51510619164934e-179	5.385945749825466e-178
376	ACSM5	250	0.25	9.511722395542923e-178	7.835102851053372e-177
934	AHNAK2	250	0.25	9.511722395542923e-178	7.835102851053372e-177
3822	C1orf43	250	0.25	9.511722395542923e-178	7.835102851053372e-177
42234	UPK1B\x3bB4GALT4	250	0.25	9.511722395542923e-178	7.835102851053372e-177
32704	PSMD10	250	0.25	9.511722395542923e-178	7.835102851053372e-177
12099	FUT3	249	0.249	1.3812931724658445e-176	1.1353796376245644e-175
22262	LOC105370829\x3bRSL24D1	249	0.249	1.3812931724658445e-176	1.1353796376245644e-175
22710	LOC283214	249	0.249	1.3812931724658445e-176	1.1353796376245644e-175
12056	FTCD	247	0.247	2.866696081686509e-174	2.344627795979796e-173
12442	GBP3	247	0.247	2.866696081686509e-174	2.344627795979796e-173
44305	ZNF611	247	0.247	2.866696081686509e-174	2.344627795979796e-173
27288	NARF	247	0.247	2.866696081686509e-174	2.344627795979796e-173
17660	LINC00301	247	0.247	2.866696081686509e-174	2.344627795979796e-173
22563	LOC106699570	247	0.247	2.866696081686509e-174	2.344627795979796e-173
38089	SPECC1	247	0.247	2.866696081686509e-174	2.344627795979796e-173
656	ADGRE2\x3bOR7C1	246	0.246	4.0967385318969045e-173	3.3388129308048044e-172
40948	TP53BP1\x3bTUBGCP4	246	0.246	4.0967385318969045e-173	3.3388129308048044e-172
28772	OBP2B	246	0.246	4.0967385318969045e-173	3.3388129308048044e-172
1071	AKTIP\x3bRPGRIP1L	246	0.246	4.0967385318969045e-173	3.3388129308048044e-172
33901	RFX3\x3bRFX3-AS1	246	0.246	4.0967385318969045e-173	3.3388129308048044e-172
16568	KIT	245	0.245	5.82316208988236e-172	4.73913276298053e-171
30647	PEAR1	245	0.245	5.82316208988236e-172	4.73913276298053e-171
34836	RRS1	244	0.244	8.232602647701853e-171	6.690586242039222e-170
38970	SYCE2	244	0.244	8.232602647701853e-171	6.690586242039222e-170
12085	FUNDC1	243	0.243	1.1576215870958157e-169	9.388058528988164e-169
6778	CNTNAP3B	243	0.243	1.1576215870958157e-169	9.388058528988164e-169
31030	PIGV	243	0.243	1.1576215870958157e-169	9.388058528988164e-169
13853	H2BC12	242	0.242	1.6189772620595954e-168	1.3111099063931677e-167
26984	MYD88	242	0.242	1.6189772620595954e-168	1.3111099063931677e-167
8312	DDX43\x3bCGAS	241	0.241	2.251920077306445e-167	1.819854626288883e-166
43340	ZBTB41	241	0.241	2.251920077306445e-167	1.819854626288883e-166
16048	KAT5	241	0.241	2.251920077306445e-167	1.819854626288883e-166
30855	PHACTR3	240	0.24	3.1152768398528697e-166	2.5070146859262897e-165
8764	DLK2	240	0.24	3.1152768398528697e-166	2.5070146859262897e-165
38854	SULF2\x3bLINC01522	240	0.24	3.1152768398528697e-166	2.5070146859262897e-165
422	ACTN3	240	0.24	3.1152768398528697e-166	2.5070146859262897e-165
24667	MIR1-1HG\x3bSLCO4A1	240	0.24	3.1152768398528697e-166	2.5070146859262897e-165
1868	ARFGAP2	240	0.24	3.1152768398528697e-166	2.5070146859262897e-165
36767	SLC49A3	239	0.239	4.286127293163253e-165	3.434863068596198e-164
11198	FBLN5\x3bTRIP11	239	0.239	4.286127293163253e-165	3.434863068596198e-164
44251	ZNF576	239	0.239	4.286127293163253e-165	3.434863068596198e-164
16561	KIRREL3	239	0.239	4.286127293163253e-165	3.434863068596198e-164
2958	BCDIN3D	239	0.239	4.286127293163253e-165	3.434863068596198e-164
7769	CXXC5	239	0.239	4.286127293163253e-165	3.434863068596198e-164
31823	POU5F1B	238	0.238	5.864776413387599e-164	4.686940595553308e-163
9573	EEF1G	238	0.238	5.864776413387599e-164	4.686940595553308e-163
13181	GPKOW	238	0.238	5.864776413387599e-164	4.686940595553308e-163
11159	FASTKD1	238	0.238	5.864776413387599e-164	4.686940595553308e-163
2088	ARL6IP4	237	0.237	7.980847230535735e-163	6.347224533105164e-162
37799	SOCS6	237	0.237	7.980847230535735e-163	6.347224533105164e-162
5944	CFAP44-AS1	237	0.237	7.980847230535735e-163	6.347224533105164e-162
38233	SPRY1	237	0.237	7.980847230535735e-163	6.347224533105164e-162
17382	LEMD3	237	0.237	7.980847230535735e-163	6.347224533105164e-162
19376	LINC01749\x3bHAR1B	237	0.237	7.980847230535735e-163	6.347224533105164e-162
22095	LOC102723899	237	0.237	7.980847230535735e-163	6.347224533105164e-162
16274	KCNRG	236	0.236	1.0800672039576662e-161	8.548553886269331e-161
30039	PAPLN	236	0.236	1.0800672039576662e-161	8.548553886269331e-161
7533	CTAG2	236	0.236	1.0800672039576662e-161	8.548553886269331e-161
23501	LURAP1	236	0.236	1.0800672039576662e-161	8.548553886269331e-161
60	AATK	236	0.236	1.0800672039576662e-161	8.548553886269331e-161
32978	PUM3\x3bLINC01231	236	0.236	1.0800672039576662e-161	8.548553886269331e-161
232	ACAD10	236	0.236	1.0800672039576662e-161	8.548553886269331e-161
1754	APOBEC3F	235	0.235	1.4536164815244047e-160	1.1465760666041916e-159
15254	IHO1	235	0.235	1.4536164815244047e-160	1.1465760666041916e-159
27300	NAT16	235	0.235	1.4536164815244047e-160	1.1465760666041916e-159
5644	CDX2	235	0.235	1.4536164815244047e-160	1.1465760666041916e-159
33878	RFPL3	235	0.235	1.4536164815244047e-160	1.1465760666041916e-159
15076	IFNA14	234	0.234	1.945535426296281e-159	1.5283129006570106e-158
42631	VPS13A	234	0.234	1.945535426296281e-159	1.5283129006570106e-158
9781	EIF4E1B	234	0.234	1.945535426296281e-159	1.5283129006570106e-158
29520	OR5P3	234	0.234	1.945535426296281e-159	1.5283129006570106e-158
8143	DCAF6	234	0.234	1.945535426296281e-159	1.5283129006570106e-158
5316	CD5L	234	0.234	1.945535426296281e-159	1.5283129006570106e-158
15324	IL18RAP	233	0.233	2.589474225652079e-158	2.0258724356018028e-157
36224	SLBP	233	0.233	2.589474225652079e-158	2.0258724356018028e-157
12800	GLE1	233	0.233	2.589474225652079e-158	2.0258724356018028e-157
43967	ZNF354C	233	0.233	2.589474225652079e-158	2.0258724356018028e-157
19609	LINC01915\x3bLOC105372028	233	0.233	2.589474225652079e-158	2.0258724356018028e-157
34662	RPP30	233	0.233	2.589474225652079e-158	2.0258724356018028e-157
23505	LURAP1\x3bPOMGNT1	232	0.232	3.4273623119301705e-157	2.6687110326137357e-156
599	ADCK5	232	0.232	3.4273623119301705e-157	2.6687110326137357e-156
136	ABCE1	232	0.232	3.4273623119301705e-157	2.6687110326137357e-156
3844	C20orf194	232	0.232	3.4273623119301705e-157	2.6687110326137357e-156
5105	CCNJL\x3bC1QTNF2	232	0.232	3.4273623119301705e-157	2.6687110326137357e-156
34313	RNF20	232	0.232	3.4273623119301705e-157	2.6687110326137357e-156
7408	CSH1	232	0.232	3.4273623119301705e-157	2.6687110326137357e-156
10852	FAM221B	231	0.231	4.511045177185761e-156	3.4959841709407337e-155
3788	C1orf141	231	0.231	4.511045177185761e-156	3.4959841709407337e-155
5909	CETP	231	0.231	4.511045177185761e-156	3.4959841709407337e-155
36715	SLC39A4	231	0.231	4.511045177185761e-156	3.4959841709407337e-155
29958	PAFAH1B1	231	0.231	4.511045177185761e-156	3.4959841709407337e-155
41718	TUBAL3	231	0.231	4.511045177185761e-156	3.4959841709407337e-155
36033	SHISAL2A	231	0.231	4.511045177185761e-156	3.4959841709407337e-155
8993	DNMBP\x3bCPN1	230	0.23	5.904127963956225e-155	4.5480729048550485e-154
42723	VSX2	230	0.23	5.904127963956225e-155	4.5480729048550485e-154
5842	CEP70	230	0.23	5.904127963956225e-155	4.5480729048550485e-154
7737	CXCL2	230	0.23	5.904127963956225e-155	4.5480729048550485e-154
36405	SLC23A3	230	0.23	5.904127963956225e-155	4.5480729048550485e-154
9314	DUSP22\x3bIRF4	230	0.23	5.904127963956225e-155	4.5480729048550485e-154
33096	QSOX2	230	0.23	5.904127963956225e-155	4.5480729048550485e-154
17267	LCE2C\x3bLCE2B	230	0.23	5.904127963956225e-155	4.5480729048550485e-154
12554	GDPD4	230	0.23	5.904127963956225e-155	4.5480729048550485e-154
40921	TOP3A	229	0.229	7.684018306980996e-154	5.887674665535172e-153
27907	NKX1-1	229	0.229	7.684018306980996e-154	5.887674665535172e-153
6238	CHST14	229	0.229	7.684018306980996e-154	5.887674665535172e-153
6559	CLMP\x3bGRAMD1B	229	0.229	7.684018306980996e-154	5.887674665535172e-153
106	ABCC10	229	0.229	7.684018306980996e-154	5.887674665535172e-153
41108	TRAM2-AS1\x3bLOC730101	229	0.229	7.684018306980996e-154	5.887674665535172e-153
13848	H2BC10	229	0.229	7.684018306980996e-154	5.887674665535172e-153
7717	CX3CL1	229	0.229	7.684018306980996e-154	5.887674665535172e-153
34980	RWDD3	228	0.228	9.944148710169665e-153	7.594192825446997e-152
4892	CCDC27	228	0.228	9.944148710169665e-153	7.594192825446997e-152
27496	NDRG3	228	0.228	9.944148710169665e-153	7.594192825446997e-152
39587	TDRD5	228	0.228	9.944148710169665e-153	7.594192825446997e-152
19381	LINC01752\x3bLOC101929413	228	0.228	9.944148710169665e-153	7.594192825446997e-152
41298	TRIM67	227	0.227	1.2796343599538327e-151	9.733667567067969e-151
31652	POLL	227	0.227	1.2796343599538327e-151	9.733667567067969e-151
34968	RUSF1	227	0.227	1.2796343599538327e-151	9.733667567067969e-151
4464	CAPS	227	0.227	1.2796343599538327e-151	9.733667567067969e-151
39251	TAS1R1	227	0.227	1.2796343599538327e-151	9.733667567067969e-151
7702	CUZD1	227	0.227	1.2796343599538327e-151	9.733667567067969e-151
27918	NKX2-4	226	0.226	1.6373278064952098e-150	1.2421702200165109e-149
20853	LMAN1	226	0.226	1.6373278064952098e-150	1.2421702200165109e-149
4211	CA7	226	0.226	1.6373278064952098e-150	1.2421702200165109e-149
39162	TAF1D	226	0.226	1.6373278064952098e-150	1.2421702200165109e-149
34919	RTN4R	225	0.225	2.0830954355644302e-149	1.5762043203837484e-148
25827	MIR6077\x3bPDE4DIPP6	225	0.225	2.0830954355644302e-149	1.5762043203837484e-148
27228	NAE1\x3bCA7	225	0.225	2.0830954355644302e-149	1.5762043203837484e-148
6588	CLRN1-AS1	225	0.225	2.0830954355644302e-149	1.5762043203837484e-148
15342	IL1RAPL2	224	0.224	2.6351098838781365e-148	1.987369522369872e-147
15079	IFNA16\x3bIFNA17	224	0.224	2.6351098838781365e-148	1.987369522369872e-147
30645	PEAK3	224	0.224	2.6351098838781365e-148	1.987369522369872e-147
22116	LOC102724163	224	0.224	2.6351098838781365e-148	1.987369522369872e-147
43714	ZNF148	224	0.224	2.6351098838781365e-148	1.987369522369872e-147
44575	ZNF792\x3bGRAMD1A	223	0.223	3.314335707390893e-147	2.489856889959104e-146
12807	GLI3\x3bLINC01448	223	0.223	3.314335707390893e-147	2.489856889959104e-146
27828	NICN1	223	0.223	3.314335707390893e-147	2.489856889959104e-146
41527	TSPY1	223	0.223	3.314335707390893e-147	2.489856889959104e-146
35206	SCAF4	223	0.223	3.314335707390893e-147	2.489856889959104e-146
40882	TOB2P1	223	0.223	3.314335707390893e-147	2.489856889959104e-146
5876	CERS1	222	0.222	4.14471389404329e-146	3.099525172936721e-145
15446	ILKAP	222	0.222	4.14471389404329e-146	3.099525172936721e-145
32909	PTPN9	222	0.222	4.14471389404329e-146	3.099525172936721e-145
30061	PAQR8	222	0.222	4.14471389404329e-146	3.099525172936721e-145
16687	KLHL4\x3bCPXCR1	222	0.222	4.14471389404329e-146	3.099525172936721e-145
3743	C1QTNF2	222	0.222	4.14471389404329e-146	3.099525172936721e-145
39	AAMP	222	0.222	4.14471389404329e-146	3.099525172936721e-145
20101	LINC02251\x3bLINC01582	221	0.221	5.15329407784425e-145	3.8338644901921975e-144
43039	WSB1	221	0.221	5.15329407784425e-145	3.8338644901921975e-144
7951	CYP4X1	221	0.221	5.15329407784425e-145	3.8338644901921975e-144
29080	OR1J1	221	0.221	5.15329407784425e-145	3.8338644901921975e-144
9066	DPAGT1	221	0.221	5.15329407784425e-145	3.8338644901921975e-144
17484	LHX3	221	0.221	5.15329407784425e-145	3.8338644901921975e-144
31313	PLCL2	221	0.221	5.15329407784425e-145	3.8338644901921975e-144
44082	ZNF45	221	0.221	5.15329407784425e-145	3.8338644901921975e-144
35993	SHARPIN	220	0.22	6.370294902070531e-144	4.7179484865977385e-143
42018	UBQLN4	220	0.22	6.370294902070531e-144	4.7179484865977385e-143
12095	FUT11	220	0.22	6.370294902070531e-144	4.7179484865977385e-143
4298	CACTIN	220	0.22	6.370294902070531e-144	4.7179484865977385e-143
7081	COX7C	220	0.22	6.370294902070531e-144	4.7179484865977385e-143
1886	ARGLU1	220	0.22	6.370294902070531e-144	4.7179484865977385e-143
2395	ATF4	220	0.22	6.370294902070531e-144	4.7179484865977385e-143
8336	DDX6	219	0.219	7.829071189061603e-143	5.787185143216544e-142
13215	GPR137B\x3bERO1B	219	0.219	7.829071189061603e-143	5.787185143216544e-142
38209	SPRR1A	219	0.219	7.829071189061603e-143	5.787185143216544e-142
10781	FAM186B\x3bPRPF40B	218	0.218	9.565965476612756e-142	7.034983162251779e-141
1728	APLP2\x3bST14	218	0.218	9.565965476612756e-142	7.034983162251779e-141
7513	CT45A10	218	0.218	9.565965476612756e-142	7.034983162251779e-141
15565	INSL5	218	0.218	9.565965476612756e-142	7.034983162251779e-141
38501	ST3GAL3	218	0.218	9.565965476612756e-142	7.034983162251779e-141
28189	NOTCH2NLC	218	0.218	9.565965476612756e-142	7.034983162251779e-141
34254	RNF135	218	0.218	9.565965476612756e-142	7.034983162251779e-141
14062	HBZ	218	0.218	9.565965476612756e-142	7.034983162251779e-141
11596	FITM2	217	0.217	1.1620021327404057e-140	8.502166716000275e-140
4364	CALML5	217	0.217	1.1620021327404057e-140	8.502166716000275e-140
27343	NBPF11\x3bLINC02805	217	0.217	1.1620021327404057e-140	8.502166716000275e-140
12147	FZD3	217	0.217	1.1620021327404057e-140	8.502166716000275e-140
3307	BPIFB2	217	0.217	1.1620021327404057e-140	8.502166716000275e-140
1595	ANXA3	217	0.217	1.1620021327404057e-140	8.502166716000275e-140
30170	PAXIP1-AS2	217	0.217	1.1620021327404057e-140	8.502166716000275e-140
29912	PABPC1\x3bYWHAZ	217	0.217	1.1620021327404057e-140	8.502166716000275e-140
18036	LINC00619	216	0.216	1.4032536860844611e-139	1.0228396887057134e-138
14265	HGD	216	0.216	1.4032536860844611e-139	1.0228396887057134e-138
42145	UHRF1	216	0.216	1.4032536860844611e-139	1.0228396887057134e-138
8477	DENND6A	216	0.216	1.4032536860844611e-139	1.0228396887057134e-138
26944	MXRA5	216	0.216	1.4032536860844611e-139	1.0228396887057134e-138
39691	TESMIN	216	0.216	1.4032536860844611e-139	1.0228396887057134e-138
26375	MPRIP	215	0.215	1.6846439431806096e-138	1.2263952496028646e-137
30817	PGLYRP4\x3bS100A9	215	0.215	1.6846439431806096e-138	1.2263952496028646e-137
35819	SFMBT1	214	0.214	2.01054664845226e-137	1.4608789140456392e-136
12350	GAPLINC\x3bDLGAP1	214	0.214	2.01054664845226e-137	1.4608789140456392e-136
39853	TGIF2	214	0.214	2.01054664845226e-137	1.4608789140456392e-136
13731	GUSBP16	213	0.213	2.3853143475885725e-136	1.726655938543386e-135
7076	COX7A2L	213	0.213	2.3853143475885725e-136	1.726655938543386e-135
33324	RAET1E-AS1	213	0.213	2.3853143475885725e-136	1.726655938543386e-135
42782	WAS	213	0.213	2.3853143475885725e-136	1.726655938543386e-135
11025	FAM78A\x3bPLPP7	213	0.213	2.3853143475885725e-136	1.726655938543386e-135
31442	PLPP7\x3bPRRC2B	213	0.213	2.3853143475885725e-136	1.726655938543386e-135
3883	C2CD2L	212	0.212	2.8131557435006525e-135	2.0249098555965973e-134
41003	TPM2\x3bTLN1	212	0.212	2.8131557435006525e-135	2.0249098555965973e-134
23865	MAP3K11	212	0.212	2.8131557435006525e-135	2.0249098555965973e-134
5896	CES2	212	0.212	2.8131557435006525e-135	2.0249098555965973e-134
12407	GATA6	212	0.212	2.8131557435006525e-135	2.0249098555965973e-134
41068	TRA2A	212	0.212	2.8131557435006525e-135	2.0249098555965973e-134
43775	ZNF214	212	0.212	2.8131557435006525e-135	2.0249098555965973e-134
12899	GMEB2	212	0.212	2.8131557435006525e-135	2.0249098555965973e-134
4672	CBR4	212	0.212	2.8131557435006525e-135	2.0249098555965973e-134
33388	RANGAP1	211	0.211	3.2979934137717387e-134	2.35916052764156e-133
2610	ATP6V1FNB	211	0.211	3.2979934137717387e-134	2.35916052764156e-133
1778	APOE	211	0.211	3.2979934137717387e-134	2.35916052764156e-133
32046	PPP2R1A	211	0.211	3.2979934137717387e-134	2.35916052764156e-133
15411	IL4I1	211	0.211	3.2979934137717387e-134	2.35916052764156e-133
42451	UTP4	211	0.211	3.2979934137717387e-134	2.35916052764156e-133
1484	ANKRD49	211	0.211	3.2979934137717387e-134	2.35916052764156e-133
14416	HMCN2	211	0.211	3.2979934137717387e-134	2.35916052764156e-133
27924	NKX2-8	211	0.211	3.2979934137717387e-134	2.35916052764156e-133
7101	CPB1\x3bCPA3	211	0.211	3.2979934137717387e-134	2.35916052764156e-133
41545	TSSK3	210	0.21	3.8433037824802334e-133	2.7441284256073238e-132
30775	PGAM4	210	0.21	3.8433037824802334e-133	2.7441284256073238e-132
26162	MLXIP\x3bLRRC43	210	0.21	3.8433037824802334e-133	2.7441284256073238e-132
16585	KLF11	209	0.209	4.451942453376448e-132	3.168881089111191e-131
38163	SPNS1	209	0.209	4.451942453376448e-132	3.168881089111191e-131
11766	FNBP4	209	0.209	4.451942453376448e-132	3.168881089111191e-131
39529	TCIRG1	209	0.209	4.451942453376448e-132	3.168881089111191e-131
30802	PGGHG	209	0.209	4.451942453376448e-132	3.168881089111191e-131
26126	MLEC	208	0.208	5.125959294563501e-131	3.639652181796044e-130
9463	ECE2\x3bEEF1AKMT4-ECE2	208	0.208	5.125959294563501e-131	3.639652181796044e-130
34314	RNF207	208	0.208	5.125959294563501e-131	3.639652181796044e-130
6101	CHERP	208	0.208	5.125959294563501e-131	3.639652181796044e-130
37751	SNX21	207	0.207	5.8664089524492124e-130	4.150061188951793e-129
43314	ZBTB20	207	0.207	5.8664089524492124e-130	4.150061188951793e-129
43899	ZNF302	207	0.207	5.8664089524492124e-130	4.150061188951793e-129
27721	NFAM1\x3bSERHL	207	0.207	5.8664089524492124e-130	4.150061188951793e-129
41002	TPM2	207	0.207	5.8664089524492124e-130	4.150061188951793e-129
13951	H4C9	207	0.207	5.8664089524492124e-130	4.150061188951793e-129
13012	GOLGA1	206	0.206	6.673163687459352e-129	4.717885787379238e-128
4745	CCDC113	205	0.205	7.544736478987509e-128	5.308030719404887e-127
4798	CCDC148	205	0.205	7.544736478987509e-128	5.308030719404887e-127
36491	SLC25A47	205	0.205	7.544736478987509e-128	5.308030719404887e-127
37025	SMAD2\x3bZBTB7C	205	0.205	7.544736478987509e-128	5.308030719404887e-127
8308	DDX4	205	0.205	7.544736478987509e-128	5.308030719404887e-127
28058	NOD2	205	0.205	7.544736478987509e-128	5.308030719404887e-127
1387	ANKRD13D	205	0.205	7.544736478987509e-128	5.308030719404887e-127
6969	COPA	205	0.205	7.544736478987509e-128	5.308030719404887e-127
1291	ANAPC11	204	0.204	8.478123150813e-127	5.932112397690894e-126
28773	OBP2B\x3bABO	204	0.204	8.478123150813e-127	5.932112397690894e-126
39672	TEPP\x3bZNF319	204	0.204	8.478123150813e-127	5.932112397690894e-126
34083	RILPL1	204	0.204	8.478123150813e-127	5.932112397690894e-126
5407	CDC42EP1	204	0.204	8.478123150813e-127	5.932112397690894e-126
43500	ZFAND6	204	0.204	8.478123150813e-127	5.932112397690894e-126
11020	FAM74A7\x3bLOC103908605	204	0.204	8.478123150813e-127	5.932112397690894e-126
14703	HRH2\x3bCPLX2	204	0.204	8.478123150813e-127	5.932112397690894e-126
28761	OAZ1	204	0.204	8.478123150813e-127	5.932112397690894e-126
1483	ANKRD46\x3bSNX31	203	0.203	9.468672730414796e-126	6.601148490338782e-125
2060	ARL14EPL\x3bCOMMD10	203	0.203	9.468672730414796e-126	6.601148490338782e-125
13124	GPAM	203	0.203	9.468672730414796e-126	6.601148490338782e-125
34781	RPTOR	203	0.203	9.468672730414796e-126	6.601148490338782e-125
29802	OTX1	203	0.203	9.468672730414796e-126	6.601148490338782e-125
4204	CA5B	203	0.203	9.468672730414796e-126	6.601148490338782e-125
10216	ERF\x3bCIC	202	0.202	1.0509995293928468e-124	7.3182589587451155e-124
28009	NMNAT1	202	0.202	1.0509995293928468e-124	7.3182589587451155e-124
40273	TMEM123	201	0.201	1.159391609617508e-123	8.04869211399528e-123
27834	NIF3L1	201	0.201	1.159391609617508e-123	8.04869211399528e-123
40315	TMEM147	201	0.201	1.159391609617508e-123	8.04869211399528e-123
8328	DDX55	201	0.201	1.159391609617508e-123	8.04869211399528e-123
27413	NCF4\x3bCSF2RB	201	0.201	1.159391609617508e-123	8.04869211399528e-123
8858	DNAH17\x3bSCAT1	200	0.2	1.2710483798149094e-122	8.786779561479914e-122
12320	GALNT8	200	0.2	1.2710483798149094e-122	8.786779561479914e-122
15008	IDH3B	200	0.2	1.2710483798149094e-122	8.786779561479914e-122
5296	CD40LG\x3bARHGEF6	200	0.2	1.2710483798149094e-122	8.786779561479914e-122
14148	HEATR1\x3bACTN2	200	0.2	1.2710483798149094e-122	8.786779561479914e-122
17396	LEPR\x3bLEPROT	200	0.2	1.2710483798149094e-122	8.786779561479914e-122
36067	SHROOM4	200	0.2	1.2710483798149094e-122	8.786779561479914e-122
14669	HPR	199	0.199	1.384803906808748e-121	9.54454558735886e-121
12371	GAS2L1	199	0.199	1.384803906808748e-121	9.54454558735886e-121
3858	C20orf85	199	0.199	1.384803906808748e-121	9.54454558735886e-121
15977	JMJD6	199	0.199	1.384803906808748e-121	9.54454558735886e-121
36453	SLC25A2\x3bTAF7	199	0.199	1.384803906808748e-121	9.54454558735886e-121
39068	SYT1\x3bPAWR	198	0.198	1.4993347766629271e-120	1.0278604382072323e-119
2921	BBS2	198	0.198	1.4993347766629271e-120	1.0278604382072323e-119
14518	HNRNPH1	198	0.198	1.4993347766629271e-120	1.0278604382072323e-119
2330	ASNS	198	0.198	1.4993347766629271e-120	1.0278604382072323e-119
23682	MAGEA10\x3bMAGEA10-MAGEA5	198	0.198	1.4993347766629271e-120	1.0278604382072323e-119
35851	SFTPB	198	0.198	1.4993347766629271e-120	1.0278604382072323e-119
4592	CASQ1	198	0.198	1.4993347766629271e-120	1.0278604382072323e-119
34724	RPS29	198	0.198	1.4993347766629271e-120	1.0278604382072323e-119
40627	TMEM81	198	0.198	1.4993347766629271e-120	1.0278604382072323e-119
38642	STIL	197	0.197	1.6131800389969146e-119	1.1026267360261237e-118
43294	ZBED8	197	0.197	1.6131800389969146e-119	1.1026267360261237e-118
11188	FBL	197	0.197	1.6131800389969146e-119	1.1026267360261237e-118
44484	ZNF727\x3bZNF735	197	0.197	1.6131800389969146e-119	1.1026267360261237e-118
32329	PRKX	197	0.197	1.6131800389969146e-119	1.1026267360261237e-118
27882	NKAIN4	196	0.196	1.724767653350942e-118	1.1768041703502815e-117
14748	HSD17B1	196	0.196	1.724767653350942e-118	1.1768041703502815e-117
26509	MRPL4	196	0.196	1.724767653350942e-118	1.1768041703502815e-117
16820	KRIT1	195	0.195	1.8324469985364028e-117	1.2465831883786014e-116
8116	DCAF11	195	0.195	1.8324469985364028e-117	1.2465831883786014e-116
34386	RNPEPL1	195	0.195	1.8324469985364028e-117	1.2465831883786014e-116
7829	CYLD\x3bCYLD	195	0.195	1.8324469985364028e-117	1.2465831883786014e-116
39661	TENT5A	195	0.195	1.8324469985364028e-117	1.2465831883786014e-116
6862	COL21A1	194	0.194	1.9345266827375742e-116	1.3121533544360096e-115
29381	OR52B6	194	0.194	1.9345266827375742e-116	1.3121533544360096e-115
24549	MGC4859\x3bNDUFA4	194	0.194	1.9345266827375742e-116	1.3121533544360096e-115
7724	CXADRP3	194	0.194	1.9345266827375742e-116	1.3121533544360096e-115
28332	NPY4R	194	0.194	1.9345266827375742e-116	1.3121533544360096e-115
5104	CCNJL	193	0.193	2.0293165796689006e-115	1.3707997810143263e-114
43938	ZNF335\x3bMMP9	193	0.193	2.0293165796689006e-115	1.3707997810143263e-114
41317	TRIM9\x3bTMX1	193	0.193	2.0293165796689006e-115	1.3707997810143263e-114
28857	OLFML2B	193	0.193	2.0293165796689006e-115	1.3707997810143263e-114
3640	C16orf82	193	0.193	2.0293165796689006e-115	1.3707997810143263e-114
27926	NKX3-1	193	0.193	2.0293165796689006e-115	1.3707997810143263e-114
38789	STX1B	193	0.193	2.0293165796689006e-115	1.3707997810143263e-114
30904	PHF8	192	0.192	2.115172733926507e-114	1.4196418512387343e-113
41494	TSPAN17	192	0.192	2.115172733926507e-114	1.4196418512387343e-113
14167	HECTD3	192	0.192	2.115172733926507e-114	1.4196418512387343e-113
8300	DDX31	192	0.192	2.115172733926507e-114	1.4196418512387343e-113
42727	VTCN1	192	0.192	2.115172733926507e-114	1.4196418512387343e-113
39290	TASOR\x3bARHGEF3	192	0.192	2.115172733926507e-114	1.4196418512387343e-113
25084	MIR325	192	0.192	2.115172733926507e-114	1.4196418512387343e-113
10332	ESYT3	192	0.192	2.115172733926507e-114	1.4196418512387343e-113
30500	PDE4B\x3bSGIP1	192	0.192	2.115172733926507e-114	1.4196418512387343e-113
32716	PSMD4	192	0.192	2.115172733926507e-114	1.4196418512387343e-113
36608	SLC34A3	192	0.192	2.115172733926507e-114	1.4196418512387343e-113
33315	RAD9B	191	0.191	2.190543546208256e-113	1.4642589226510403e-112
6478	CLEC2A	191	0.191	2.190543546208256e-113	1.4642589226510403e-112
41888	UBAP2	191	0.191	2.190543546208256e-113	1.4642589226510403e-112
39979	TIAL1	191	0.191	2.190543546208256e-113	1.4642589226510403e-112
35997	SHB\x3bALDH1B1	191	0.191	2.190543546208256e-113	1.4642589226510403e-112
23174	LPIN3	191	0.191	2.190543546208256e-113	1.4642589226510403e-112
10783	FAM187B	191	0.191	2.190543546208256e-113	1.4642589226510403e-112
31370	PLEKHG7	190	0.19	2.2540154839574473e-112	1.4997271614968602e-111
23835	MAP1B	190	0.19	2.2540154839574473e-112	1.4997271614968602e-111
11696	FLNB	190	0.19	2.2540154839574473e-112	1.4997271614968602e-111
29064	OR1E1	190	0.19	2.2540154839574473e-112	1.4997271614968602e-111
3983	C4orf36	190	0.19	2.2540154839574473e-112	1.4997271614968602e-111
10030	ENSA	190	0.19	2.2540154839574473e-112	1.4997271614968602e-111
514	ADAM32	190	0.19	2.2540154839574473e-112	1.4997271614968602e-111
15839	ITGB1BP2	190	0.19	2.2540154839574473e-112	1.4997271614968602e-111
8837	DNAAF2	189	0.189	2.3043564798046146e-111	1.528808524655635e-110
15288	IL12RB2\x3bSERBP1	189	0.189	2.3043564798046146e-111	1.528808524655635e-110
12709	GINS3\x3bNDRG4	189	0.189	2.3043564798046146e-111	1.528808524655635e-110
20708	LINC02745	189	0.189	2.3043564798046146e-111	1.528808524655635e-110
11799	FOLR2	189	0.189	2.3043564798046146e-111	1.528808524655635e-110
26346	MPHOSPH8	188	0.188	2.340555189132564e-110	1.5421702687000384e-109
10804	FAM201A\x3bCNTNAP3	188	0.188	2.340555189132564e-110	1.5421702687000384e-109
43474	ZDHHC5	188	0.188	2.340555189132564e-110	1.5421702687000384e-109
34268	RNF146	188	0.188	2.340555189132564e-110	1.5421702687000384e-109
23597	LYSMD4	188	0.188	2.340555189132564e-110	1.5421702687000384e-109
21026	LOC100130268	188	0.188	2.340555189132564e-110	1.5421702687000384e-109
14003	HARBI1	188	0.188	2.340555189132564e-110	1.5421702687000384e-109
38052	SPATS2	188	0.188	2.340555189132564e-110	1.5421702687000384e-109
17667	LINC00304\x3bLINC02138	188	0.188	2.340555189132564e-110	1.5421702687000384e-109
24249	MECP2	188	0.188	2.340555189132564e-110	1.5421702687000384e-109
16452	KIAA2026	188	0.188	2.340555189132564e-110	1.5421702687000384e-109
8721	DLAT	188	0.188	2.340555189132564e-110	1.5421702687000384e-109
9072	DPEP2	187	0.187	2.361854383886613e-109	1.5500005649151098e-108
35455	SDS	187	0.187	2.361854383886613e-109	1.5500005649151098e-108
31146	PITX3	187	0.187	2.361854383886613e-109	1.5500005649151098e-108
33100	QTRT2	187	0.187	2.361854383886613e-109	1.5500005649151098e-108
38745	STRAP	187	0.187	2.361854383886613e-109	1.5500005649151098e-108
36165	SIVA1	187	0.187	2.361854383886613e-109	1.5500005649151098e-108
40113	TLR3	187	0.187	2.361854383886613e-109	1.5500005649151098e-108
44039	ZNF426	186	0.186	2.36777696106854e-108	1.548596010178993e-107
812	AFMID	186	0.186	2.36777696106854e-108	1.548596010178993e-107
33294	RAD50	186	0.186	2.36777696106854e-108	1.548596010178993e-107
17835	LINC00457\x3bLINC02343	186	0.186	2.36777696106854e-108	1.548596010178993e-107
2318	ASIC1	186	0.186	2.36777696106854e-108	1.548596010178993e-107
40144	TM4SF19	186	0.186	2.36777696106854e-108	1.548596010178993e-107
41749	TUFT1	185	0.185	2.358143333467385e-107	1.536192412372987e-106
27451	NCOR1	185	0.185	2.358143333467385e-107	1.536192412372987e-106
37829	SORD\x3bDUOX2	185	0.185	2.358143333467385e-107	1.536192412372987e-106
38711	STOM	185	0.185	2.358143333467385e-107	1.536192412372987e-106
13250	GPR162	185	0.185	2.358143333467385e-107	1.536192412372987e-106
29186	OR2S2	185	0.185	2.358143333467385e-107	1.536192412372987e-106
13239	GPR156	185	0.185	2.358143333467385e-107	1.536192412372987e-106
43588	ZGRF1	184	0.184	2.3330793332792667e-106	1.514727111927339e-105
9822	ELAVL1	184	0.184	2.3330793332792667e-106	1.514727111927339e-105
44341	ZNF639	184	0.184	2.3330793332792667e-106	1.514727111927339e-105
9288	DUS3L\x3bNRTN	184	0.184	2.3330793332792667e-106	1.514727111927339e-105
41161	TRERF1	184	0.184	2.3330793332792667e-106	1.514727111927339e-105
15873	ITLN1	184	0.184	2.3330793332792667e-106	1.514727111927339e-105
8408	DEFB125\x3bDEFB126	183	0.183	2.293014177242092e-105	1.4870396949092777e-104
6243	CHST2	183	0.183	2.293014177242092e-105	1.4870396949092777e-104
581	ADAR	182	0.182	2.2386684913967418e-104	1.442864412463985e-103
19759	LINC02016	182	0.182	2.2386684913967418e-104	1.442864412463985e-103
32841	PTH1R	182	0.182	2.2386684913967418e-104	1.442864412463985e-103
15921	IZUMO1R	182	0.182	2.2386684913967418e-104	1.442864412463985e-103
30573	PDK4	182	0.182	2.2386684913967418e-104	1.442864412463985e-103
13738	GUSBP5\x3bFREM3	182	0.182	2.2386684913967418e-104	1.442864412463985e-103
4031	C5orf60\x3bRUFY1	182	0.182	2.2386684913967418e-104	1.442864412463985e-103
28132	NONE\x3bMIR302F	182	0.182	2.2386684913967418e-104	1.442864412463985e-103
35191	SBNO1	182	0.182	2.2386684913967418e-104	1.442864412463985e-103
13854	H2BC13	182	0.182	2.2386684913967418e-104	1.442864412463985e-103
23098	LOC730234\x3bIGFBP1	182	0.182	2.2386684913967418e-104	1.442864412463985e-103
34228	RNF111	181	0.181	2.1710328487315169e-103	1.396928115509883e-102
547	ADAMTS2	181	0.181	2.1710328487315169e-103	1.396928115509883e-102
32770	PTCH1	181	0.181	2.1710328487315169e-103	1.396928115509883e-102
9719	EIF2AK2	180	0.18	2.0913377070317568e-102	1.3448981995443062e-101
24481	MFSD11	179	0.179	2.0010160216741782e-101	1.2810949240985131e-100
32333	PRKX\x3bLOC389906	179	0.179	2.0010160216741782e-101	1.2810949240985131e-100
17277	LCE3E	179	0.179	2.0010160216741782e-101	1.2810949240985131e-100
7243	CREBBP	179	0.179	2.0010160216741782e-101	1.2810949240985131e-100
11682	FLJ42969	179	0.179	2.0010160216741782e-101	1.2810949240985131e-100
43243	YTHDF1\x3bBIRC7	179	0.179	2.0010160216741782e-101	1.2810949240985131e-100
34645	RPLP0	179	0.179	2.0010160216741782e-101	1.2810949240985131e-100
29065	OR1E1\x3bOR3A3	179	0.179	2.0010160216741782e-101	1.2810949240985131e-100
18899	LINC01426	178	0.178	1.9016601262476959e-100	1.2134402710342438e-99
29773	OTOP3	178	0.178	1.9016601262476959e-100	1.2134402710342438e-99
4194	CA14	178	0.178	1.9016601262476959e-100	1.2134402710342438e-99
9454	EBP	178	0.178	1.9016601262476959e-100	1.2134402710342438e-99
12999	GNPNAT1	178	0.178	1.9016601262476959e-100	1.2134402710342438e-99
14253	HEXIM2	178	0.178	1.9016601262476959e-100	1.2134402710342438e-99
34757	RPS6KB2	177	0.177	1.7949747046785033e-99	1.1384308473701194e-98
24431	METTL3	177	0.177	1.7949747046785033e-99	1.1384308473701194e-98
13178	GPI	177	0.177	1.7949747046785033e-99	1.1384308473701194e-98
31196	PKN1	177	0.177	1.7949747046785033e-99	1.1384308473701194e-98
36797	SLC52A2	177	0.177	1.7949747046785033e-99	1.1384308473701194e-98
12143	FZD10\x3bPIWIL1	177	0.177	1.7949747046785033e-99	1.1384308473701194e-98
4587	CASP8	177	0.177	1.7949747046785033e-99	1.1384308473701194e-98
7380	CSAD	177	0.177	1.7949747046785033e-99	1.1384308473701194e-98
13541	GSDMB	177	0.177	1.7949747046785033e-99	1.1384308473701194e-98
26571	MRPS27	177	0.177	1.7949747046785033e-99	1.1384308473701194e-98
42109	UGT1A10\x3bUGT1A8	177	0.177	1.7949747046785033e-99	1.1384308473701194e-98
27372	NBPF9	176	0.176	1.6827278098230008e-98	1.0643114863007828e-97
34674	RPRD2\x3bTARS2	176	0.176	1.6827278098230008e-98	1.0643114863007828e-97
4374	CALY	176	0.176	1.6827278098230008e-98	1.0643114863007828e-97
29693	ORM1	176	0.176	1.6827278098230008e-98	1.0643114863007828e-97
5450	CDCP2	176	0.176	1.6827278098230008e-98	1.0643114863007828e-97
44170	ZNF528	175	0.175	1.5667019096918332e-97	9.871335597205405e-97
35366	SCPEP1	175	0.175	1.5667019096918332e-97	9.871335597205405e-97
9985	ENGASE	175	0.175	1.5667019096918332e-97	9.871335597205405e-97
14557	HOOK2	175	0.175	1.5667019096918332e-97	9.871335597205405e-97
14405	HM13-AS1	175	0.175	1.5667019096918332e-97	9.871335597205405e-97
34012	RHCG	175	0.175	1.5667019096918332e-97	9.871335597205405e-97
31281	PLAUR	175	0.175	1.5667019096918332e-97	9.871335597205405e-97
37081	SMCHD1	174	0.174	1.44864686502931e-96	9.072938300324873e-96
10478	EYA3	174	0.174	1.44864686502931e-96	9.072938300324873e-96
16781	KNTC1	174	0.174	1.44864686502931e-96	9.072938300324873e-96
42165	ULK3	174	0.174	1.44864686502931e-96	9.072938300324873e-96
16760	KMT2C	174	0.174	1.44864686502931e-96	9.072938300324873e-96
31623	POGZ\x3bPSMB4	174	0.174	1.44864686502931e-96	9.072938300324873e-96
8212	DCTN3	174	0.174	1.44864686502931e-96	9.072938300324873e-96
29544	OR6C4	174	0.174	1.44864686502931e-96	9.072938300324873e-96
41581	TTC25	174	0.174	1.44864686502931e-96	9.072938300324873e-96
43769	ZNF211	174	0.174	1.44864686502931e-96	9.072938300324873e-96
42709	VSTM1	174	0.174	1.44864686502931e-96	9.072938300324873e-96
38722	STON2	173	0.173	1.3302365689308396e-95	8.295263106254867e-95
31902	PPIC	173	0.173	1.3302365689308396e-95	8.295263106254867e-95
224	ABTB1\x3bMGLL	173	0.173	1.3302365689308396e-95	8.295263106254867e-95
16436	KIAA1586\x3bZNF451	173	0.173	1.3302365689308396e-95	8.295263106254867e-95
15101	IFNAR2	173	0.173	1.3302365689308396e-95	8.295263106254867e-95
7692	CUL9	173	0.173	1.3302365689308396e-95	8.295263106254867e-95
42423	USP9Y\x3bDDX3Y	173	0.173	1.3302365689308396e-95	8.295263106254867e-95
17538	LIMS1\x3bRANBP2	173	0.173	1.3302365689308396e-95	8.295263106254867e-95
29143	OR2B6\x3bOR1F12	172	0.172	1.2130307245412866e-94	7.54396441965126e-94
29690	ORC5	172	0.172	1.2130307245412866e-94	7.54396441965126e-94
26411	MRGPRD	172	0.172	1.2130307245412866e-94	7.54396441965126e-94
27767	NFKBIE\x3bTMEM151B	172	0.172	1.2130307245412866e-94	7.54396441965126e-94
19031	LINC01518\x3bLOC283028	172	0.172	1.2130307245412866e-94	7.54396441965126e-94
38941	SV2C	171	0.171	1.098442919283683e-93	6.816616156071708e-93
13939	H4C2	171	0.171	1.098442919283683e-93	6.816616156071708e-93
12440	GBP2	171	0.171	1.098442919283683e-93	6.816616156071708e-93
32194	PRDM4	171	0.171	1.098442919283683e-93	6.816616156071708e-93
165	ABHD14A-ACY1\x3bACY1	170	0.17	9.877157953523378e-93	6.1097352794634155e-92
12592	GFM1	170	0.17	9.877157953523378e-93	6.1097352794634155e-92
10488	EZHIP	170	0.17	9.877157953523378e-93	6.1097352794634155e-92
15199	IGFBPL1	170	0.17	9.877157953523378e-93	6.1097352794634155e-92
42473	VAC14-AS1	170	0.17	9.877157953523378e-93	6.1097352794634155e-92
8559	DHCR7	170	0.17	9.877157953523378e-93	6.1097352794634155e-92
15984	JOSD1	169	0.169	8.819037396396199e-92	5.440609580089389e-91
37967	SPANXN4\x3bSPANXN3	169	0.169	8.819037396396199e-92	5.440609580089389e-91
30370	PCGF3	169	0.169	8.819037396396199e-92	5.440609580089389e-91
21163	LOC100419170	169	0.169	8.819037396396199e-92	5.440609580089389e-91
36336	SLC19A2\x3bF5	169	0.169	8.819037396396199e-92	5.440609580089389e-91
30848	PGS1	168	0.168	7.818631448604471e-91	4.8028736041427475e-90
5310	CD55	168	0.168	7.818631448604471e-91	4.8028736041427475e-90
10815	FAM207A	168	0.168	7.818631448604471e-91	4.8028736041427475e-90
36517	SLC26A4	168	0.168	7.818631448604471e-91	4.8028736041427475e-90
20907	LMTK2	168	0.168	7.818631448604471e-91	4.8028736041427475e-90
38415	SSBP3	168	0.168	7.818631448604471e-91	4.8028736041427475e-90
19192	LINC01625\x3bFILNC1	168	0.168	7.818631448604471e-91	4.8028736041427475e-90
9541	EDRF1-AS1	168	0.168	7.818631448604471e-91	4.8028736041427475e-90
14575	HOXA10	167	0.167	6.882499485126051e-90	4.20540424531244e-89
14491	HNRNPA0	167	0.167	6.882499485126051e-90	4.20540424531244e-89
28699	NUTM2E\x3bBMS1P21	167	0.167	6.882499485126051e-90	4.20540424531244e-89
42194	UNC5A	167	0.167	6.882499485126051e-90	4.20540424531244e-89
32336	PRL	167	0.167	6.882499485126051e-90	4.20540424531244e-89
28556	NTRK1\x3bSH2D2A	167	0.167	6.882499485126051e-90	4.20540424531244e-89
8819	DMRTB1	167	0.167	6.882499485126051e-90	4.20540424531244e-89
36156	SIRT3	167	0.167	6.882499485126051e-90	4.20540424531244e-89
39043	SYP	167	0.167	6.882499485126051e-90	4.20540424531244e-89
28473	NSF	167	0.167	6.882499485126051e-90	4.20540424531244e-89
9969	EN2	166	0.166	6.015238553383168e-89	3.6657646266096047e-88
26680	MSMB\x3bAGAP7P	166	0.166	6.015238553383168e-89	3.6657646266096047e-88
40066	TK2	166	0.166	6.015238553383168e-89	3.6657646266096047e-88
18570	LINC01164\x3bPPP2R2D	166	0.166	6.015238553383168e-89	3.6657646266096047e-88
33853	REXO5	166	0.166	6.015238553383168e-89	3.6657646266096047e-88
38763	STS	165	0.165	5.219584057418874e-88	3.1775217473689965e-87
924	AHCY	165	0.165	5.219584057418874e-88	3.1775217473689965e-87
6510	CLEC6A	164	0.164	4.496558759007531e-87	2.724413414237791e-86
19419	LINC01780	164	0.164	4.496558759007531e-87	2.724413414237791e-86
31136	PITPNM2	164	0.164	4.496558759007531e-87	2.724413414237791e-86
1340	ANG\x3bRNASE4	164	0.164	4.496558759007531e-87	2.724413414237791e-86
24082	MBIP\x3bSFTA3	164	0.164	4.496558759007531e-87	2.724413414237791e-86
8839	DNAAF3	164	0.164	4.496558759007531e-87	2.724413414237791e-86
28660	NUP214	164	0.164	4.496558759007531e-87	2.724413414237791e-86
16577	KLC1	164	0.164	4.496558759007531e-87	2.724413414237791e-86
8466	DENND4A	164	0.164	4.496558759007531e-87	2.724413414237791e-86
29078	OR1I1	163	0.163	3.845658887512738e-86	2.3190671386549866e-85
5749	CENPF	163	0.163	3.845658887512738e-86	2.3190671386549866e-85
23671	MAFG	163	0.163	3.845658887512738e-86	2.3190671386549866e-85
28121	NONE\x3bLINC01568	163	0.163	3.845658887512738e-86	2.3190671386549866e-85
1373	ANKMY1	163	0.163	3.845658887512738e-86	2.3190671386549866e-85
15615	INTU	163	0.163	3.845658887512738e-86	2.3190671386549866e-85
10577	FAHD2B	163	0.163	3.845658887512738e-86	2.3190671386549866e-85
35653	SEPTIN7P14	163	0.163	3.845658887512738e-86	2.3190671386549866e-85
37244	SNAI3-AS1	163	0.163	3.845658887512738e-86	2.3190671386549866e-85
10255	ERMP1	162	0.162	3.2650657744747743e-85	1.9658630086231609e-84
28345	NR0B1\x3bTASL	162	0.162	3.2650657744747743e-85	1.9658630086231609e-84
8992	DNMBP-AS1	162	0.162	3.2650657744747743e-85	1.9658630086231609e-84
26549	MRPS14	161	0.161	2.7518716882594776e-84	1.6516963195574075e-83
41242	TRIM45\x3bVTCN1	161	0.161	2.7518716882594776e-84	1.6516963195574075e-83
13331	GPR87	161	0.161	2.7518716882594776e-84	1.6516963195574075e-83
34796	RRAS	161	0.161	2.7518716882594776e-84	1.6516963195574075e-83
40370	TMEM177	161	0.161	2.7518716882594776e-84	1.6516963195574075e-83
9729	EIF2B3	161	0.161	2.7518716882594776e-84	1.6516963195574075e-83
9501	EDA2R	160	0.16	2.302309349580236e-83	1.375417985721236e-82
12080	FUBP3	160	0.16	2.302309349580236e-83	1.375417985721236e-82
29601	OR7D4\x3bOR7E24	160	0.16	2.302309349580236e-83	1.375417985721236e-82
32705	PSMD11	160	0.16	2.302309349580236e-83	1.375417985721236e-82
27647	NEK6	160	0.16	2.302309349580236e-83	1.375417985721236e-82
38049	SPATC1L	160	0.16	2.302309349580236e-83	1.375417985721236e-82
42834	WDR11	160	0.16	2.302309349580236e-83	1.375417985721236e-82
41863	UBA1	160	0.16	2.302309349580236e-83	1.375417985721236e-82
30778	PGAP1	160	0.16	2.302309349580236e-83	1.375417985721236e-82
17728	LINC00355	159	0.159	1.9119758469419196e-82	1.136925163062883e-81
16046	KAT2B	159	0.159	1.9119758469419196e-82	1.136925163062883e-81
19787	LINC02036\x3bLINC02037	159	0.159	1.9119758469419196e-82	1.136925163062883e-81
13766	GYS1	159	0.159	1.9119758469419196e-82	1.136925163062883e-81
8252	DDIAS\x3bRAB30	159	0.159	1.9119758469419196e-82	1.136925163062883e-81
8665	DIPK1B	159	0.159	1.9119758469419196e-82	1.136925163062883e-81
39139	TACR3\x3bCXXC4	159	0.159	1.9119758469419196e-82	1.136925163062883e-81
43787	ZNF222\x3bZNF223	159	0.159	1.9119758469419196e-82	1.136925163062883e-81
21709	LOC101928336	159	0.159	1.9119758469419196e-82	1.136925163062883e-81
33617	RBM45	158	0.158	1.576043215326469e-81	9.33315622478018e-81
4473	CAPZA3	158	0.158	1.576043215326469e-81	9.33315622478018e-81
18307	LINC00955	158	0.158	1.576043215326469e-81	9.33315622478018e-81
2812	BAALC	158	0.158	1.576043215326469e-81	9.33315622478018e-81
9545	EEA1\x3bLOC643339	158	0.158	1.576043215326469e-81	9.33315622478018e-81
23559	LYPD3	158	0.158	1.576043215326469e-81	9.33315622478018e-81
9860	ELMO1-AS1	158	0.158	1.576043215326469e-81	9.33315622478018e-81
14591	HOXA7	158	0.158	1.576043215326469e-81	9.33315622478018e-81
17197	LARP1	157	0.157	1.2894496619320491e-80	7.604717453482566e-80
33826	REST	157	0.157	1.2894496619320491e-80	7.604717453482566e-80
40251	TMEM106C	157	0.157	1.2894496619320491e-80	7.604717453482566e-80
11578	FIGNL1	157	0.157	1.2894496619320491e-80	7.604717453482566e-80
37078	SMC5-AS1	157	0.157	1.2894496619320491e-80	7.604717453482566e-80
38227	SPRR3	157	0.157	1.2894496619320491e-80	7.604717453482566e-80
12987	GNL3	157	0.157	1.2894496619320491e-80	7.604717453482566e-80
30264	PCDHA1\x3bLOC101926905	157	0.157	1.2894496619320491e-80	7.604717453482566e-80
11857	FOXH1	156	0.156	1.0470671963034916e-79	6.156327739898693e-79
4504	CARMIL2	156	0.156	1.0470671963034916e-79	6.156327739898693e-79
39024	SYNJ1	156	0.156	1.0470671963034916e-79	6.156327739898693e-79
9597	EFCAB2	156	0.156	1.0470671963034916e-79	6.156327739898693e-79
17045	KRTAP5-3	156	0.156	1.0470671963034916e-79	6.156327739898693e-79
24443	MEX3A	156	0.156	1.0470671963034916e-79	6.156327739898693e-79
43547	ZFP90	155	0.155	8.438431397243065e-79	4.938775186481923e-78
15116	IFNL2	155	0.155	8.438431397243065e-79	4.938775186481923e-78
27206	NABP1	155	0.155	8.438431397243065e-79	4.938775186481923e-78
23389	LRRFIP1\x3bRBM44	155	0.155	8.438431397243065e-79	4.938775186481923e-78
10581	FAIM	155	0.155	8.438431397243065e-79	4.938775186481923e-78
340	ACP7\x3bPAK4	155	0.155	8.438431397243065e-79	4.938775186481923e-78
42386	USP39	155	0.155	8.438431397243065e-79	4.938775186481923e-78
3997	C4orf51	155	0.155	8.438431397243065e-79	4.938775186481923e-78
8282	DDX12P	155	0.155	8.438431397243065e-79	4.938775186481923e-78
38377	SRRT	154	0.154	6.749145610185949e-78	3.930124002616619e-77
11081	FAM90A27P	154	0.154	6.749145610185949e-78	3.930124002616619e-77
16505	KIF2A	154	0.154	6.749145610185949e-78	3.930124002616619e-77
868	AGFG2	154	0.154	6.749145610185949e-78	3.930124002616619e-77
41344	TRMT10C	154	0.154	6.749145610185949e-78	3.930124002616619e-77
11231	FBXL20	154	0.154	6.749145610185949e-78	3.930124002616619e-77
10368	ETV3\x3bFCRL5	154	0.154	6.749145610185949e-78	3.930124002616619e-77
22092	LOC102723838\x3bMMP7	154	0.154	6.749145610185949e-78	3.930124002616619e-77
16569	KITLG	154	0.154	6.749145610185949e-78	3.930124002616619e-77
3186	BMP15\x3bLINC01284	154	0.154	6.749145610185949e-78	3.930124002616619e-77
27791	NGDN\x3bZFHX2	153	0.153	5.356960467008298e-77	3.0975219479078585e-76
43540	ZFP64	153	0.153	5.356960467008298e-77	3.0975219479078585e-76
15260	IKBKE\x3bRASSF5	153	0.153	5.356960467008298e-77	3.0975219479078585e-76
4559	CASK\x3bPPP1R2C	153	0.153	5.356960467008298e-77	3.0975219479078585e-76
35626	SEPSECS-AS1	153	0.153	5.356960467008298e-77	3.0975219479078585e-76
2927	BBS7	153	0.153	5.356960467008298e-77	3.0975219479078585e-76
29632	OR8B3\x3bOR8B4	153	0.153	5.356960467008298e-77	3.0975219479078585e-76
41571	TTC21B	153	0.153	5.356960467008298e-77	3.0975219479078585e-76
41323	TRIOBP	153	0.153	5.356960467008298e-77	3.0975219479078585e-76
16465	KIF14	153	0.153	5.356960467008298e-77	3.0975219479078585e-76
34882	RTCA	153	0.153	5.356960467008298e-77	3.0975219479078585e-76
26232	MMRN1	153	0.153	5.356960467008298e-77	3.0975219479078585e-76
1383	ANKRD12\x3bTWSG1	153	0.153	5.356960467008298e-77	3.0975219479078585e-76
32384	PROKR1\x3bARHGAP25	153	0.153	5.356960467008298e-77	3.0975219479078585e-76
41836	TYRO3	152	0.152	4.2194232048186365e-76	2.43488397658137e-75
13940	H4C3	152	0.152	4.2194232048186365e-76	2.43488397658137e-75
6461	CLEC12B	152	0.152	4.2194232048186365e-76	2.43488397658137e-75
43719	ZNF155	152	0.152	4.2194232048186365e-76	2.43488397658137e-75
3322	BPTF	151	0.151	3.297880613529554e-75	1.8945551440834783e-74
[truncated: 1,778 more rows]

## Sheet: Table S6
Table S6	Significant genes identified from 1,000 independent runs of the RFC model
feature	gene	selected_times	frequency	pval	FDR
294	ACKR2	1000	1	0	0
439	ACTR3BP5\x3bLOC441666	1000	1	0	0
17	AAAS	1000	1	0	0
364	ACSL6	1000	1	0	0
339	ACP7	1000	1	0	0
62	ABALON	1000	1	0	0
44498	ZNF736\x3bYWHAEP1	1000	1	0	0
24095	MBNL3\x3bHS6ST2	1000	1	0	0
23793	MAMLD1	1000	1	0	0
23840	MAP1LC3B2\x3bSPRING1	1000	1	0	0
23933	MAPK14\x3bMAPK13	1000	1	0	0
22927	LOC441242	1000	1	0	0
23012	LOC646588\x3bMIR148A	1000	1	0	0
24085	MBL2\x3bPCDH15	1000	1	0	0
23310	LRRC38	1000	1	0	0
23324	LRRC42\x3bLDLRAD1	1000	1	0	0
23095	LOC730101	1000	1	0	0
22881	LOC401324	1000	1	0	0
22257	LOC105370708	1000	1	0	0
22260	LOC105370802\x3bSEMA6D	1000	1	0	0
22276	LOC105371267	1000	1	0	0
23335	LRRC4C	1000	1	0	0
23402	LRRN2	1000	1	0	0
23509	LUZP2	1000	1	0	0
23284	LRRC28\x3bMEF2A	1000	1	0	0
42698	VSIG10L2	1000	1	0	0
42779	WARS2-AS1	1000	1	0	0
42536	VDAC1\x3bTCF7	1000	1	0	0
42312	USP10\x3bCRISPLD2	1000	1	0	0
42323	USP15\x3bMON2	1000	1	0	0
1257	AMMECR1\x3bRTL9	1000	1	0	0
1278	AMY1A\x3bAMY1B\x3bAMY1C	1000	1	0	0
1600	ANXA6	1000	1	0	0
1665	AP3S2\x3bARPIN-AP3S2	1000	1	0	0
1711	APH1A\x3bC1orf54	1000	1	0	0
1388	ANKRD16	1000	1	0	0
770	ADRB3\x3bEIF4EBP1	1000	1	0	0
1806	APPL2	1000	1	0	0
1822	AQP3	1000	1	0	0
22469	LOC105376772\x3bCLEC18B	1000	1	0	0
22491	LOC105377590\x3bPDLIM3	1000	1	0	0
22042	LOC102546229	1000	1	0	0
22216	LOC105369691	1000	1	0	0
22806	LOC340090	1000	1	0	0
22807	LOC340090\x3bLINC02230	1000	1	0	0
22822	LOC388282\x3bCNGB1	1000	1	0	0
22578	LOC107984507\x3bFBXL14	1000	1	0	0
22592	LOC107985355\x3bWNT3A	1000	1	0	0
22603	LOC107985856	1000	1	0	0
22688	LOC158434	1000	1	0	0
24317	MEF2C-AS2	1000	1	0	0
24318	MEF2C\x3bMEF2C	1000	1	0	0
24412	METTL21C	1000	1	0	0
24152	MCL1	1000	1	0	0
22739	LOC284581	1000	1	0	0
24448	MEX3C\x3bLINC01630	1000	1	0	0
24483	MFSD12	1000	1	0	0
24544	MGC32805	1000	1	0	0
24271	MED15\x3bPOM121L4P	1000	1	0	0
42026	UBR3\x3bMYO3B	1000	1	0	0
1935	ARHGAP29	1000	1	0	0
1940	ARHGAP31	1000	1	0	0
2279	ASB6\x3bPRRX2	1000	1	0	0
42244	UPP2	1000	1	0	0
24766	MIR1258\x3bZNF385B	1000	1	0	0
21767	LOC101928535	1000	1	0	0
21809	LOC101928737	1000	1	0	0
21811	LOC101928737\x3bZCCHC14	1000	1	0	0
21289	LOC100507065\x3bRPSAP52	1000	1	0	0
21293	LOC100507250	1000	1	0	0
21391	LOC101926905	1000	1	0	0
24846	MIR135A2	1000	1	0	0
24871	MIR148B	1000	1	0	0
24915	MIR187	1000	1	0	0
21585	LOC101927817	1000	1	0	0
21687	LOC101928253\x3bHIVEP1	1000	1	0	0
25495	MIR4788	1000	1	0	0
24919	MIR190A	1000	1	0	0
24978	MIR217HG\x3bLINC01813	1000	1	0	0
24981	MIR219A1	1000	1	0	0
25006	MIR29B2CHG\x3bCD34	1000	1	0	0
25276	MIR4302\x3bRASSF8-AS1	1000	1	0	0
24781	MIR1268A\x3bREREP3	1000	1	0	0
24809	MIR1292	1000	1	0	0
2658	ATRX	1000	1	0	0
2663	ATXN1-AS1\x3bSTMND1	1000	1	0	0
2680	ATXN7L1\x3bCDHR3	1000	1	0	0
2481	ATP12A\x3bRNF17	1000	1	0	0
2728	AXIN2\x3bCEP112	1000	1	0	0
2644	ATPAF2	1000	1	0	0
2881	BARHL1	1000	1	0	0
2690	AUNIP	1000	1	0	0
41797	TXLNB\x3bCITED2	1000	1	0	0
41804	TXNDC11	1000	1	0	0
41736	TUBBP5\x3bLOC101928932	1000	1	0	0
25636	MIR521-1	1000	1	0	0
25786	MIR572\x3bHS3ST1	1000	1	0	0
25793	MIR582	1000	1	0	0
25367	MIR4472-2	1000	1	0	0
25384	MIR4489	1000	1	0	0
25456	MIR4704\x3bPCDH9	1000	1	0	0
20781	LINC02888\x3bLINC02889	1000	1	0	0
20484	LINC02533\x3bKU-MEL-3	1000	1	0	0
25578	MIR517A	1000	1	0	0
21045	LOC100130691	1000	1	0	0
21078	LOC100132287\x3bOR4F16	1000	1	0	0
21122	LOC100287387	1000	1	0	0
20845	LL22NC03-63E9.3\x3bPOM121L1P	1000	1	0	0
20888	LMO1\x3bSTK33	1000	1	0	0
20630	LINC02650\x3bGHITM	1000	1	0	0
19954	LINC02149\x3bFBXL7	1000	1	0	0
19964	LINC02156\x3bRPAP3	1000	1	0	0
19992	LINC02180\x3bCASC22	1000	1	0	0
20045	LINC02218	1000	1	0	0
20065	LINC02230\x3bFOXD1	1000	1	0	0
20072	LINC02233\x3bFSTL5	1000	1	0	0
3295	BPHL\x3bTUBB2A	1000	1	0	0
3061	BEND6\x3bKIAA1586	1000	1	0	0
40859	TNRC18	1000	1	0	0
40862	TNRC6A\x3bSLC5A11	1000	1	0	0
40884	TOB2\x3bPHF5A	1000	1	0	0
40965	TP53\x3bWRAP53	1000	1	0	0
40810	TNIK	1000	1	0	0
40847	TNNT3	1000	1	0	0
41344	TRMT10C	1000	1	0	0
41172	TRHDE\x3bLINC02444	1000	1	0	0
41304	TRIM6\x3bTRIM6-TRIM34	1000	1	0	0
41319	TRIML1\x3bLINC01060	1000	1	0	0
20317	LINC02414	1000	1	0	0
20323	LINC02418	1000	1	0	0
20324	LINC02418\x3bLINC02419	1000	1	0	0
20333	LINC02423	1000	1	0	0
20095	LINC02247	1000	1	0	0
25798	MIR588\x3bRSPO3	1000	1	0	0
25849	MIR615	1000	1	0	0
25923	MIR6801	1000	1	0	0
26003	MIR8070\x3bUSP47	1000	1	0	0
26312	MORN3\x3bTMEM120B	1000	1	0	0
26076	MIRLET7D	1000	1	0	0
26133	MLH1\x3bMLH1	1000	1	0	0
26172	MMD	1000	1	0	0
19260	LINC01680	1000	1	0	0
26416	MRGPRF-AS1	1000	1	0	0
26456	MROH9	1000	1	0	0
26240	MN1	1000	1	0	0
3622	C15orf54\x3bTHBS1	1000	1	0	0
40761	TNFRSF11B	1000	1	0	0
40791	TNFSF11\x3bFAM216B	1000	1	0	0
40368	TMEM176A\x3bAOC1	1000	1	0	0
40386	TMEM183B\x3bLOC105374313	1000	1	0	0
3969	C3orf85\x3bLINC00488	1000	1	0	0
3626	C15orf62	1000	1	0	0
3735	C1QL3\x3bRSU1	1000	1	0	0
3825	C1orf52	1000	1	0	0
3830	C1orf56	1000	1	0	0
4003	C5AR1	1000	1	0	0
4048	C6orf120\x3bPHF10	1000	1	0	0
4053	C6orf141	1000	1	0	0
4064	C6orf226\x3bRPL7L1	1000	1	0	0
3918	C2orf73\x3bSPTBN1	1000	1	0	0
3194	BMP4	1000	1	0	0
3005	BCL9L\x3bCXCR5	1000	1	0	0
19304	LINC01707\x3bLINC01758	1000	1	0	0
19311	LINC01712\x3bLINC01725	1000	1	0	0
19343	LINC01728\x3bTOX2	1000	1	0	0
19403	LINC01767\x3bPLPP3	1000	1	0	0
19433	LINC01788\x3bPTGER3	1000	1	0	0
19901	LINC02112	1000	1	0	0
19517	LINC01847	1000	1	0	0
19522	LINC01849\x3bNPAS2	1000	1	0	0
19562	LINC01879\x3bZNF236-DT	1000	1	0	0
19654	LINC01940\x3bHDAC4	1000	1	0	0
19702	LINC01979\x3bTBC1D16	1000	1	0	0
26691	MSRB2	1000	1	0	0
26730	MT1L	1000	1	0	0
19726	LINC01993	1000	1	0	0
19868	LINC02090\x3bMPRIP	1000	1	0	0
19878	LINC02099	1000	1	0	0
19879	LINC02099\x3bLOC101929470	1000	1	0	0
26787	MTHFD1	1000	1	0	0
26862	MTR\x3bMT1HL1	1000	1	0	0
26541	MRPS10	1000	1	0	0
26634	MS4A5\x3bMS4A1	1000	1	0	0
4184	C9orf92	1000	1	0	0
4111	C8orf34	1000	1	0	0
4116	C8orf37-AS1\x3bSRSF3P2	1000	1	0	0
4123	C8orf49	1000	1	0	0
4270	CACNA2D2	1000	1	0	0
4280	CACNB2	1000	1	0	0
4287	CACNG3	1000	1	0	0
40365	TMEM174\x3bLOC340090	1000	1	0	0
40163	TM9SF1	1000	1	0	0
4371	CALR4P	1000	1	0	0
4223	CABCOCO1\x3bARID5B	1000	1	0	0
40439	TMEM215	1000	1	0	0
40440	TMEM215\x3bAPTX	1000	1	0	0
40517	TMEM26-AS1\x3bCABCOCO1	1000	1	0	0
40551	TMEM33\x3bDCAF4L1	1000	1	0	0
27119	MYOM3	1000	1	0	0
27128	MYOT\x3bMYOT	1000	1	0	0
27163	N4BP2L2	1000	1	0	0
27076	MYO1B\x3bNABP1	1000	1	0	0
18723	LINC01278\x3bARHGEF9	1000	1	0	0
18746	LINC01297\x3bLINC01297-DUXAP10-NBEAP6	1000	1	0	0
18589	LINC01180\x3bMEIOC	1000	1	0	0
18605	LINC01192\x3bMIR1263	1000	1	0	0
19016	LINC01507\x3bTLE1	1000	1	0	0
18012	LINC00601\x3bC10orf90	1000	1	0	0
18960	LINC01477\x3bKC6	1000	1	0	0
18988	LINC01493\x3bLRRC4C	1000	1	0	0
19012	LINC01505\x3bZNF462	1000	1	0	0
5049	CCL5	1000	1	0	0
4882	CCDC197	1000	1	0	0
39636	TEKT4P2\x3bNCOR1P4	1000	1	0	0
5016	CCL15-CCL14	1000	1	0	0
5019	CCL17	1000	1	0	0
4134	C8orf86\x3bRNF5P1	1000	1	0	0
39964	THSD7B\x3bLOC101928273	1000	1	0	0
39870	TGM7	1000	1	0	0
39927	THG1L\x3bTHG1L	1000	1	0	0
39649	TENM3	1000	1	0	0
18155	LINC00707\x3bSFMBT2	1000	1	0	0
18167	LINC00838\x3bPARD3	1000	1	0	0
18464	LINC01090\x3bGULP1	1000	1	0	0
18491	LINC01107\x3bLOC100287387	1000	1	0	0
18493	LINC01108\x3bJARID2	1000	1	0	0
18494	LINC01111	1000	1	0	0
27486	NDN\x3bPWRN4	1000	1	0	0
27353	NBPF19	1000	1	0	0
27377	NCAM1	1000	1	0	0
27635	NEK10	1000	1	0	0
27726	NFAT5\x3bSNORD13H	1000	1	0	0
27545	NDUFAF8	1000	1	0	0
39416	TBPL2\x3bKTN1-AS1	1000	1	0	0
39384	TBCA\x3bLOC101929154	1000	1	0	0
39394	TBCEL-TECTA\x3bSC5D	1000	1	0	0
5362	CD99L2\x3bHMGB3	1000	1	0	0
5437	CDCA3\x3bGNB3	1000	1	0	0
5450	CDCP2	1000	1	0	0
5139	CCR2	1000	1	0	0
5198	CD163L1	1000	1	0	0
5504	CDHR3	1000	1	0	0
5215	CD1B\x3bCD1E	1000	1	0	0
5298	CD44	1000	1	0	0
4456	CAPN8	1000	1	0	0
5702	CELA3A	1000	1	0	0
5495	CDH7\x3bCDH19	1000	1	0	0
17577	LINC00112\x3bRIPK4	1000	1	0	0
17390	LEO1\x3bMAPK6-DT	1000	1	0	0
17468	LHFPL3	1000	1	0	0
27788	NGB	1000	1	0	0
27871	NIPSNAP3B\x3bABCA1	1000	1	0	0
27753	NFIC	1000	1	0	0
27806	NHLH2\x3bLINC01649	1000	1	0	0
17136	LAMA1\x3bLRRC30	1000	1	0	0
16692	KLHL6\x3bKLHL24	1000	1	0	0
16826	KRT13	1000	1	0	0
28042	NOB1\x3bWWP2	1000	1	0	0
17192	LAPTM5\x3bLINC01778	1000	1	0	0
17288	LCLAT1\x3bCAPN13	1000	1	0	0
17290	LCMT1-AS1	1000	1	0	0
17300	LCN15\x3bTMEM141	1000	1	0	0
16841	KRT17P1\x3bTBC1D27P	1000	1	0	0
17016	KRTAP25-1	1000	1	0	0
17036	KRTAP4-7	1000	1	0	0
17324	LDAH	1000	1	0	0
17339	LDHA\x3bLDHC	1000	1	0	0
17353	LDLRAD4	1000	1	0	0
28377	NR3C2	1000	1	0	0
28417	NRF1\x3bMIR182	1000	1	0	0
28423	NRG2	1000	1	0	0
5779	CENPU\x3bACSL1	1000	1	0	0
5894	CES1P2\x3bCES1P1	1000	1	0	0
39093	SYVN1\x3bSPDYC	1000	1	0	0
6132	CHL1-AS1	1000	1	0	0
6101	CHERP	1000	1	0	0
39195	TAFA5	1000	1	0	0
6225	CHRNE\x3bGP1BA	1000	1	0	0
39359	TBC1D3P1-DHX40P1	1000	1	0	0
39363	TBC1D3P5\x3bKSR1	1000	1	0	0
39178	TAF7	1000	1	0	0
28711	NXF2\x3bNXF2B	1000	1	0	0
28742	NYAP2	1000	1	0	0
28440	NRK\x3bSERPINA7	1000	1	0	0
28342	NQO1\x3bSNORD13H	1000	1	0	0
16313	KCTD20	1000	1	0	0
16338	KDM2B	1000	1	0	0
16562	KIRREL3-AS2	1000	1	0	0
16621	KLHDC2	1000	1	0	0
16400	KIAA0232\x3bTBC1D14	1000	1	0	0
16363	KDM7A-DT\x3bSLC37A3	1000	1	0	0
29003	OR11H1\x3bPOTEH	1000	1	0	0
29365	OR51L1	1000	1	0	0
29396	OR52H1	1000	1	0	0
28832	OGFRL1\x3bOGFRL1	1000	1	0	0
29540	OR6C2	1000	1	0	0
29559	OR6C76\x3bOR6C2	1000	1	0	0
29628	OR8B12\x3bOR8A1	1000	1	0	0
29644	OR8G1\x3bOR8G5	1000	1	0	0
29704	OSBPL10	1000	1	0	0
28969	OR10J3\x3bOR10J1	1000	1	0	0
15868	ITIH5\x3bITIH2	1000	1	0	0
29751	OSTM1-AS1	1000	1	0	0
29755	OSTN-AS1	1000	1	0	0
29803	OTX1\x3bDBIL5P2	1000	1	0	0
29848	P2RX1\x3bATP2A3	1000	1	0	0
16087	KC6	1000	1	0	0
16109	KCNAB1	1000	1	0	0
16143	KCNF1\x3bFLJ33534	1000	1	0	0
16154	KCNH1\x3bRCOR3	1000	1	0	0
15888	ITPKB\x3bPSEN2	1000	1	0	0
15921	IZUMO1R	1000	1	0	0
15695	IQSEC1	1000	1	0	0
15162	IGDCC4	1000	1	0	0
16001	JRKL-AS1	1000	1	0	0
6378	CLCA4-AS1	1000	1	0	0
6470	CLEC18B\x3bGLG1	1000	1	0	0
6500	CLEC4G	1000	1	0	0
6850	COL18A1	1000	1	0	0
6891	COL4A3	1000	1	0	0
6673	CNEP1R1\x3bHEATR3	1000	1	0	0
38931	SUV39H1	1000	1	0	0
38699	STMN2	1000	1	0	0
38724	STOX1	1000	1	0	0
6810	COCH	1000	1	0	0
39128	TACC2	1000	1	0	0
39009	SYNE1\x3bMYCT1	1000	1	0	0
39082	SYT9	1000	1	0	0
38859	SULT1B1	1000	1	0	0
7025	CORO2B	1000	1	0	0
6897	COL5A1-AS1	1000	1	0	0
6900	COL5A3	1000	1	0	0
6910	COL6A5\x3bCOL6A6	1000	1	0	0
7417	CSMD1	1000	1	0	0
7418	CSMD1\x3bLOC100287015	1000	1	0	0
7419	CSMD2	1000	1	0	0
7225	CRBN\x3bLOC100130207	1000	1	0	0
6968	COP1\x3bPAPPA2	1000	1	0	0
38278	SPTY2D1\x3bTMEM86A	1000	1	0	0
38033	SPATA4\x3bASB5	1000	1	0	0
38673	STK31\x3bNPY	1000	1	0	0
38187	SPP1	1000	1	0	0
38201	SPRED2\x3bMIR4778	1000	1	0	0
15344	IL1RAP\x3bGMNC	1000	1	0	0
15368	IL22RA2	1000	1	0	0
15140	IFT46	1000	1	0	0
15375	IL25	1000	1	0	0
15389	IL31	1000	1	0	0
15425	IL6R\x3bSHE	1000	1	0	0
30015	PAMR1\x3bFJX1	1000	1	0	0
30026	PANK2\x3bPANK2	1000	1	0	0
30033	PANX1	1000	1	0	0
29967	PAG1\x3bFABP5	1000	1	0	0
15549	INPP5J	1000	1	0	0
15634	IPO5P1	1000	1	0	0
30075	PARD6B\x3bBCAS4	1000	1	0	0
14661	HPF1\x3bLINC02275	1000	1	0	0
14673	HPS1	1000	1	0	0
14675	HPS4	1000	1	0	0
30119	PART1	1000	1	0	0
30125	PARVG	1000	1	0	0
14891	HTR2C\x3bIL13RA2	1000	1	0	0
14927	HUS1\x3bSUN3	1000	1	0	0
14744	HSD11B1-AS1	1000	1	0	0
14779	HSD3B7	1000	1	0	0
14566	HORMAD2-AS1	1000	1	0	0
14613	HOXC-AS2	1000	1	0	0
15086	IFNA22P	1000	1	0	0
14884	HTR2A	1000	1	0	0
14082	HCG4B\x3bHLA-A	1000	1	0	0
14090	HCN3	1000	1	0	0
14120	HDAC9\x3bHDAC9	1000	1	0	0
7589	CTIF	1000	1	0	0
7610	CTNND2	1000	1	0	0
37347	SNHG7\x3bSNORA17B	1000	1	0	0
7888	CYP2E1	1000	1	0	0
7907	CYP39A1	1000	1	0	0
7645	CTSLP8	1000	1	0	0
37571	SNORD13H	1000	1	0	0
37607	SNORD36B	1000	1	0	0
37608	SNORD36C	1000	1	0	0
37709	SNRPE\x3bLINC00303	1000	1	0	0
37304	SNF8\x3bGIP	1000	1	0	0
37312	SNHG14	1000	1	0	0
37907	SP7	1000	1	0	0
37943	SPAG5-AS1	1000	1	0	0
37756	SNX27	1000	1	0	0
37824	SORCS3	1000	1	0	0
14395	HLF	1000	1	0	0
14187	HELT\x3bLINC02436	1000	1	0	0
14215	HERC2P3	1000	1	0	0
14255	HEY2	1000	1	0	0
14478	HMX3	1000	1	0	0
14355	HK1	1000	1	0	0
14388	HLA-G	1000	1	0	0
30221	PCBP3-AS1	1000	1	0	0
30238	PCDH15\x3bZWINT	1000	1	0	0
30581	PDLIM4\x3bSLC22A4	1000	1	0	0
30398	PCNX1	1000	1	0	0
36787	SLC4A7\x3bEOMES	1000	1	0	0
8183	DCLK3\x3bLINC02033	1000	1	0	0
37220	SMU1	1000	1	0	0
8356	DEFA11P	1000	1	0	0
8367	DEFA6\x3bDEFA4	1000	1	0	0
8238	DDAH1	1000	1	0	0
8289	DDX20	1000	1	0	0
8082	DBET\x3bDUX4	1000	1	0	0
7619	CTRB1	1000	1	0	0
7429	CSN1S2BP	1000	1	0	0
7539	CTAGE11P	1000	1	0	0
7540	CTAGE11P\x3bLINC01078	1000	1	0	0
13692	GUCA1B	1000	1	0	0
13455	GRIN3B	1000	1	0	0
13467	GRK3	1000	1	0	0
13519	GRXCR1\x3bLINC02383	1000	1	0	0
30696	PERM1\x3bHES4	1000	1	0	0
30700	PES1	1000	1	0	0
13913	H3C3	1000	1	0	0
13580	GSTA5\x3bGSTA3	1000	1	0	0
13621	GTF2E1\x3bRABL3	1000	1	0	0
31128	PITPNA	1000	1	0	0
30973	PI4KA\x3bSERPIND1	1000	1	0	0
14038	HAX1\x3bHAX1	1000	1	0	0
13745	GXYLT1	1000	1	0	0
31480	PLXNA2\x3bLINC01717	1000	1	0	0
31328	PLD5\x3bLINC01347	1000	1	0	0
31192	PKM	1000	1	0	0
36426	SLC25A16	1000	1	0	0
36350	SLC1A6\x3bCCDC105	1000	1	0	0
36386	SLC22A3	1000	1	0	0
8505	DES	1000	1	0	0
8511	DET1\x3bLINC01586	1000	1	0	0
8528	DGCR6L	1000	1	0	0
36423	SLC25A14	1000	1	0	0
8723	DLC1\x3bLOC102725080	1000	1	0	0
8657	DIP2A\x3bS100B	1000	1	0	0
8675	DIRAS2	1000	1	0	0
8530	DGCR8	1000	1	0	0
36935	SLCO1A2\x3bPYROXD1	1000	1	0	0
36950	SLCO3A1	1000	1	0	0
36677	SLC37A4\x3bHYOU1	1000	1	0	0
36715	SLC39A4	1000	1	0	0
31753	PON2\x3bASB4	1000	1	0	0
31558	PNMA5\x3bPNMA3	1000	1	0	0
31610	PODXL\x3bLOC101928782	1000	1	0	0
31798	POTEKP	1000	1	0	0
31825	POU5F1P4	1000	1	0	0
31826	POU5F2	1000	1	0	0
31928	PPL\x3bSEC14L5	1000	1	0	0
31644	POLE\x3bPXMP2	1000	1	0	0
13208	GPR12\x3bUSP12	1000	1	0	0
13294	GPR39	1000	1	0	0
12880	GLYAT\x3bGLYATL2	1000	1	0	0
12895	GMDS-DT	1000	1	0	0
12914	GMPR2	1000	1	0	0
12491	GCNT2	1000	1	0	0
12512	GCSIR\x3bGPR55	1000	1	0	0
12516	GDAP1L1	1000	1	0	0
12362	GARS1	1000	1	0	0
32198	PRDM6	1000	1	0	0
32259	PRICKLE2\x3bADAMTS9	1000	1	0	0
31953	PPME1	1000	1	0	0
32621	PSD4	1000	1	0	0
32704	PSMD10	1000	1	0	0
32367	PRNP\x3bPRND	1000	1	0	0
32442	PRPSAP2	1000	1	0	0
32544	PRSS2\x3bTCAF2	1000	1	0	0
8996	DNMT3A	1000	1	0	0
35915	SH2D3A	1000	1	0	0
35666	SERF1A\x3bSERF1B	1000	1	0	0
35681	SERINC5\x3bLOC644936	1000	1	0	0
35708	SERPINB11	1000	1	0	0
9184	DRD2\x3bTMPRSS5	1000	1	0	0
36124	SIM2	1000	1	0	0
36126	SIN3A	1000	1	0	0
35974	SH3RF1\x3bNEK1	1000	1	0	0
36008	SHD	1000	1	0	0
11989	FRMD6-AS2	1000	1	0	0
12015	FRS3\x3bPRICKLE4	1000	1	0	0
12103	FUT6	1000	1	0	0
12108	FUT8\x3bCCDC196	1000	1	0	0
11979	FRMD3	1000	1	0	0
12303	GALNT15\x3bDPH3	1000	1	0	0
12311	GALNT2	1000	1	0	0
12199	GABPA\x3bAPP	1000	1	0	0
12266	GAGE1	1000	1	0	0
32909	PTPN9	1000	1	0	0
32782	PTCRA	1000	1	0	0
32796	PTEN\x3bRNLS	1000	1	0	0
32797	PTER	1000	1	0	0
32961	PTS\x3bPLET1	1000	1	0	0
32872	PTP4A3	1000	1	0	0
9507	EDAR\x3bSH3RF3-AS1	1000	1	0	0
9511	EDC3\x3bEDC3	1000	1	0	0
35102	SAMD5\x3bSASH1	1000	1	0	0
35241	SCARNA14	1000	1	0	0
9534	EDN3\x3bPHACTR3	1000	1	0	0
9599	EFCAB3	1000	1	0	0
9411	DZIP1\x3bDNAJC3-DT	1000	1	0	0
9415	E2F1\x3bPXMP4	1000	1	0	0
35402	SDC2	1000	1	0	0
9649	EFTUD2	1000	1	0	0
9713	EIF1B-AS1	1000	1	0	0
9768	EIF3J-DT	1000	1	0	0
35772	SETBP1	1000	1	0	0
35849	SFTPA2	1000	1	0	0
35524	SEH1L	1000	1	0	0
35384	SCUBE1	1000	1	0	0
11225	FBXL17\x3bLINC01023	1000	1	0	0
11297	FBXO47	1000	1	0	0
11569	FIBIN	1000	1	0	0
11591	FIRRE	1000	1	0	0
11367	FCN1	1000	1	0	0
33240	RAB8B\x3bAPH1B	1000	1	0	0
33322	RAE1\x3bRBM38-AS1	1000	1	0	0
11746	FMO5	1000	1	0	0
33469	RASGEF1C\x3bMAPK9	1000	1	0	0
33361	RALYL	1000	1	0	0
33403	RAP2A\x3bIPO5	1000	1	0	0
33574	RBM15\x3bSLC16A4	1000	1	0	0
33585	RBM24	1000	1	0	0
33617	RBM45	1000	1	0	0
33619	RBM46	1000	1	0	0
33421	RAPGEFL1	1000	1	0	0
10936	FAM27E2	1000	1	0	0
10952	FAM3D-AS1	1000	1	0	0
10759	FAM180A\x3bMTPN	1000	1	0	0
11170	FAT1\x3bLINC02374	1000	1	0	0
11195	FBLN2	1000	1	0	0
11123	FANCI\x3bPOLG	1000	1	0	0
10002	ENOPH1\x3bHNRNPDL	1000	1	0	0
10028	ENPP7P13\x3bMIR9901	1000	1	0	0
9913	EMC10\x3bJOSD2	1000	1	0	0
9960	EMSY	1000	1	0	0
10326	ESX1	1000	1	0	0
10067	EPAS1	1000	1	0	0
10101	EPHA10	1000	1	0	0
10320	ESRRB	1000	1	0	0
34998	RYBP\x3bLOC105377162	1000	1	0	0
35003	RYR2\x3bLOC100130331	1000	1	0	0
35031	S100B	1000	1	0	0
35048	S1PR5\x3bATG4D	1000	1	0	0
34833	RRP7BP	1000	1	0	0
34835	RRP9	1000	1	0	0
10684	FAM153B\x3bLOC100996385	1000	1	0	0
10755	FAM177B\x3bDISP1	1000	1	0	0
10567	FADS6\x3bUSH1G	1000	1	0	0
10638	FAM126B	1000	1	0	0
33638	RBMS3-AS3	1000	1	0	0
33675	RBPMS2\x3bPIF1	1000	1	0	0
33765	REEP5\x3bSRP19	1000	1	0	0
10668	FAM13A\x3bTIGD2	1000	1	0	0
33950	RGS12	1000	1	0	0
33969	RGS21\x3bRGS1	1000	1	0	0
33981	RGS7	1000	1	0	0
34026	RHOBTB1	1000	1	0	0
34388	RNU1-1\x3bRNU1-2\x3bRNU1-3\x3bRNU1-4\x3bRNVU1-18	1000	1	0	0
34512	RPARP-AS1\x3bMFSD13A	1000	1	0	0
34104	RIN1	1000	1	0	0
652	ADGRE1	1000	1	0	0
463	ACVR1\x3bUPP2	1000	1	0	0
327	ACOXL	1000	1	0	0
43725	ZNF165	1000	1	0	0
43836	ZNF257	1000	1	0	0
43889	ZNF295-AS1	1000	1	0	0
43604	ZIC5	1000	1	0	0
43990	ZNF385B\x3bCWC22	1000	1	0	0
44007	ZNF397\x3bZSCAN30	1000	1	0	0
44093	ZNF462	1000	1	0	0
43707	ZNF141	1000	1	0	0
23781	MALT1\x3bLINC01926	1000	1	0	0
23604	LYZL1\x3bSVIL-AS1	1000	1	0	0
44284	ZNF594	1000	1	0	0
44289	ZNF597	1000	1	0	0
44295	ZNF600\x3bZNF28	1000	1	0	0
44350	ZNF649	1000	1	0	0
1101	ALDH3A1\x3bULK2	1000	1	0	0
989	AK5	1000	1	0	0
1131	ALG11\x3bUTP14C	1000	1	0	0
1136	ALG14	1000	1	0	0
1014	AKAP6	1000	1	0	0
1069	AKT3\x3bSDCCAG8	1000	1	0	0
1083	ALDH16A1	1000	1	0	0
43361	ZBTB7B	1000	1	0	0
43003	WNT11\x3bTHAP12	1000	1	0	0
43085	XBP1\x3bZNRF3	1000	1	0	0
42873	WDR45B\x3bRAB40B	1000	1	0	0
42893	WDR61\x3bCRABP1	1000	1	0	0
153	ABHD1	1000	1	0	0
43500	ZFAND6	1000	1	0	0
43504	ZFAT	1000	1	0	0
43182	YARS2	1000	1	0	0
43224	YLPM1	1000	1	0	0
442	ACTR3C	999	0.999	0	0
34049	RHOU\x3bMIR4454	999	0.999	0	0
33447	RASA4B\x3bUPK3BL2	999	0.999	0	0
10349	ETNK1	999	0.999	0	0
41806	TXNDC12	999	0.999	0	0
14797	HSFY1P1\x3bGAB4	999	0.999	0	0
17554	LIN54\x3bCOPS4	999	0.999	0	0
18656	LINC01231	999	0.999	0	0
6312	CILP2\x3bPBX4	999	0.999	0	0
9998	ENO3	999	0.999	0	0
14971	ICA1L	999	0.999	0	0
17890	LINC00499	999	0.999	0	0
27411	NCF4	999	0.999	0	0
10082	EPB41L5\x3bTMEM185B	999	0.999	0	0
7269	CRIM1	999	0.999	0	0
14699	HRG\x3bKNG1	999	0.999	0	0
32902	PTPN4\x3bEPB41L5	999	0.999	0	0
7643	CTSL3P\x3bCTSLP8	999	0.999	0	0
8606	DHX30	999	0.999	0	0
21179	LOC100505501\x3bCA8	998	0.998	0	0
28620	NUDT4	998	0.998	0	0
39279	TAS2R5	998	0.998	0	0
15050	IFI6	998	0.998	0	0
33055	PYGM	998	0.998	0	0
11124	FANCL	998	0.998	0	0
10531	FAAHP1\x3bLINC01398	998	0.998	0	0
24841	MIR133B	998	0.998	0	0
43566	ZFX-AS1	998	0.998	0	0
38851	SULF1	998	0.998	0	0
41967	UBE2S	998	0.998	0	0
15641	IPO9	998	0.998	0	0
43401	ZC3H7A\x3bBCAR4	998	0.998	0	0
40255	TMEM108	998	0.998	0	0
26808	MTMR1	998	0.998	0	0
4295	CACNG7	998	0.998	0	0
35156	SASH3\x3bZDHHC9	998	0.998	0	0
5191	CD109\x3bLOC101928516	998	0.998	0	0
32612	PSAT1\x3bLOC101927450	998	0.998	0	0
40758	TNFRSF10D\x3bTNFRSF10A	998	0.998	0	0
32365	PRND\x3bPRNT	998	0.998	0	0
18871	LINC01398	998	0.998	0	0
18807	LINC01346\x3bLINC01777	998	0.998	0	0
5543	CDK20\x3bLOC102724156	998	0.998	0	0
11942	FREM2	998	0.998	0	0
42333	USP17L22\x3bUSP17L26	998	0.998	0	0
852	AGBL1\x3bLINC00052	998	0.998	0	0
5343	CD82\x3bTSPAN18	998	0.998	0	0
2364	ASTN2\x3bLOC101928797	998	0.998	0	0
27310	NAT9	997	0.997	0	0
34110	RINL	997	0.997	0	0
25604	MIR5197\x3bHMHB1	997	0.997	0	0
11656	FLJ20712\x3bBMPER	997	0.997	0	0
27633	NEIL3\x3bAGA	997	0.997	0	0
5151	CCR8	997	0.997	0	0
26205	MMP21\x3bUROS	997	0.997	0	0
18677	LINC01247\x3bLINC01246	997	0.997	0	0
41793	TWSG1\x3bRALBP1	997	0.997	0	0
261	ACBD3\x3bMIXL1	997	0.997	0	0
15461	IMP4	997	0.997	0	0
7970	CYRIA\x3bRAD51AP2	997	0.997	0	0
29923	PABPN1L	996	0.996	0	0
3216	BMS1P14	996	0.996	0	0
18091	LINC00659	996	0.996	0	0
26488	MRPL24	996	0.996	0	0
36566	SLC2A3\x3bFOXJ2	995	0.995	0	0
9268	DTX2P1-UPK3BP1-PMS2P11	995	0.995	0	0
13831	H2AC8	995	0.995	0	0
19623	LINC01923\x3bSATB2	995	0.995	0	0
15715	IRAK4	995	0.995	0	0
16989	KRTAP19-6\x3bKRTAP19-7	995	0.995	0	0
30499	PDE4B-AS1	995	0.995	0	0
12147	FZD3	995	0.995	0	0
31613	POFUT1	994	0.994	0	0
35713	SERPINB13\x3bSERPINB4	994	0.994	0	0
4126	C8orf58	994	0.994	0	0
23896	MAP3K8\x3bLYZL2	993	0.993	0	0
13002	GNPTAB\x3bDRAM1	993	0.993	0	0
13881	H2BP2	993	0.993	0	0
37097	SMG1P1	993	0.993	0	0
26447	MROH5	993	0.993	0	0
30985	PICALM\x3bEED	993	0.993	0	0
1712	APH1B	993	0.993	0	0
21544	LOC101927623	993	0.993	0	0
10756	FAM178B	993	0.993	0	0
14178	HEG1\x3bSLC12A8	992	0.992	0	0
26236	MMS19	992	0.992	0	0
14457	HMGN4	991	0.991	0	0
20598	LINC02615\x3bJADE1	991	0.991	0	0
2598	ATP6V1C1	991	0.991	0	0
30110	PARP4\x3bLOC105370295	990	0.99	0	0
41056	TPTE2P6	990	0.99	0	0
41484	TSPAN11\x3bDDX11-AS1	990	0.99	0	0
974	AJAP1	990	0.99	0	0
27770	NFKBIZ\x3bLINC02085	989	0.989	0	0
33453	RASAL2	989	0.989	0	0
21195	LOC100505797	989	0.989	0	0
37089	SMCO4\x3bCEP295	989	0.989	0	0
17130	LAIR1	989	0.989	0	0
28427	NRG3\x3bLINC02650	989	0.989	0	0
18382	LINC01019	989	0.989	0	0
36870	SLC7A11	988	0.988	0	0
6395	CLCNKA	988	0.988	0	0
27614	NEDD4L	988	0.988	0	0
40356	TMEM169	987	0.987	0	0
2520	ATP2B2	987	0.987	0	0
16534	KIFC1	986	0.986	0	0
44724	ZPLD1\x3bMIR548AB	985	0.985	0	0
15335	IL1R1	984	0.984	0	0
4612	CATSPER1	984	0.984	0	0
2354	ASS1\x3bLOC100272217	984	0.984	0	0
31846	PPAN\x3bPPAN-P2RY11	984	0.984	0	0
1534	ANLN\x3bAOAH	984	0.984	0	0
30562	PDIA6\x3bLINC01954	984	0.984	0	0
9313	DUSP22	984	0.984	0	0
27848	NINL\x3bNANP	984	0.984	0	0
7776	CXorf56\x3bUBE2A	984	0.984	0	0
40300	TMEM132E\x3bCCT6B	984	0.984	0	0
16150	KCNG4	984	0.984	0	0
24507	MFSD6	984	0.984	0	0
3107	BHMT2	983	0.983	0	0
33904	RFX5-AS1\x3bSELENBP1	983	0.983	0	0
7809	CYBB\x3bDYNLT3	983	0.983	0	0
17955	LINC00554	982	0.982	0	0
30178	PBLD	982	0.982	0	0
39246	TARS1	982	0.982	0	0
127	ABCC9\x3bCMAS	982	0.982	0	0
34714	RPS24\x3bLINC00856	982	0.982	0	0
732	ADO	982	0.982	0	0
4244	CACNA1A	982	0.982	0	0
29880	P3H2-AS1\x3bCLDN16	980	0.98	0	0
31665	POLR1D	980	0.98	0	0
17658	LINC00299	980	0.98	0	0
37963	SPANXN2\x3bUBE2NL	980	0.98	0	0
18134	LINC00691\x3bTHRB	980	0.98	0	0
37350	SNIP1	980	0.98	0	0
19570	LINC01884\x3bKLHL29	980	0.98	0	0
18380	LINC01018	979	0.979	0	0
30934	PHLPP1\x3bBCL2	979	0.979	0	0
37323	SNHG18\x3bTAS2R1	979	0.979	0	0
16388	KHDRBS3\x3bLINC02055	979	0.979	0	0
6278	CIAO2B	979	0.979	0	0
2250	ASAP3\x3bE2F2	979	0.979	0	0
15018	IDO2	979	0.979	0	0
1185	ALOX15B\x3bALOX12B	979	0.979	0	0
5586	CDKN1B	979	0.979	0	0
1478	ANKRD45	979	0.979	0	0
8952	DNAJC7	979	0.979	0	0
8351	DEF6	979	0.979	0	0
27755	NFIL3\x3bMIR3910-1	979	0.979	0	0
41449	TSGA10IP	979	0.979	0	0
4169	C9orf47	979	0.979	0	0
9393	DYRK1A\x3bKCNJ6	979	0.979	0	0
15423	IL6R	979	0.979	0	0
14747	HSD11B2	979	0.979	0	0
30954	PHYHIP	978	0.978	0	0
1184	ALOX15B	978	0.978	0	0
10407	EVX2\x3bHOXD13	978	0.978	0	0
43736	ZNF180	978	0.978	0	0
5473	CDH20	978	0.978	0	0
5892	CES1P1\x3bCES1	978	0.978	0	0
18459	LINC01087\x3bC2orf27A	978	0.978	0	0
31227	PLA2G2A	978	0.978	0	0
32910	PTPN9\x3bSNUPN	977	0.977	0	0
28017	NMRAL2P\x3bETV5	977	0.977	0	0
28601	NUDT15	977	0.977	0	0
14648	HP09053	977	0.977	0	0
37431	SNORA70H	977	0.977	0	0
18847	LINC01375\x3bLINC02653	977	0.977	0	0
4912	CCDC43\x3bDBF4B	976	0.976	0	0
3256	BNIPL	976	0.976	0	0
14309	HIF1A-AS3\x3bSNAPC1	976	0.976	0	0
25303	MIR4425\x3bSYF2	975	0.975	0	0
18558	LINC01151	975	0.975	0	0
7363	CRYGD	975	0.975	0	0
7609	CTNND1\x3bOR9Q1	974	0.974	0	0
10003	ENOPH1\x3bTMEM150C	974	0.974	0	0
33219	RAB4B-EGLN2	973	0.973	0	0
8008	DAAM2-AS1	973	0.973	0	0
34346	RNF24	970	0.97	0	0
3311	BPIFB4	970	0.97	0	0
23898	MAP3K9\x3bPCNX1	969	0.969	0	0
40987	TPGS1\x3bCDC34	967	0.967	0	0
15377	IL26\x3bIL22	966	0.966	0	0
34140	RIT2\x3bSYT4	962	0.962	0	0
38165	SPNS3	961	0.961	0	0
1552	ANO9	961	0.961	0	0
36207	SLA2	961	0.961	0	0
6634	CMIP	959	0.959	0	0
4622	CATSPERD	959	0.959	0	0
37436	SNORA71B	959	0.959	0	0
18359	LINC01003\x3bXRCC2	959	0.959	0	0
10924	FAM24B-CUZD1	957	0.957	0	0
4317	CADPS2	953	0.953	0	0
1834	AQP7P3\x3bGXYLT1P3	952	0.952	0	0
42504	VAV1	952	0.952	0	0
41699	TUB	951	0.951	0	0
4213	CA8	951	0.951	0	0
21893	LOC101929130\x3bRTP4	951	0.951	0	0
12393	GASK1A\x3bPOMGNT2	945	0.945	0	0
3913	C2orf68	944	0.944	0	0
331	ACP2	944	0.944	0	0
31935	PPM1E	943	0.943	0	0
6543	CLK1	941	0.941	0	0
4948	CCDC74A	932	0.932	0	0
19046	LINC01525\x3bMAN1A2	930	0.93	0	0
30821	PGM2L1	929	0.929	0	0
33410	RAPGEF2	928	0.928	0	0
36337	SLC19A3	928	0.928	0	0
21009	LOC100129620	928	0.928	0	0
27429	NCLN	905	0.905	0	0
18896	LINC01423\x3bERG	900	0.9	0	0
28117	NONE\x3bLINC00290	899	0.899	0	0
34765	RPS7P5\x3bFMN2	898	0.898	0	0
23333	LRRC4B	895	0.895	0	0
36624	SLC35C1	895	0.895	0	0
24017	MARVELD3	880	0.88	0	0
33567	RBM14	875	0.875	0	0
16643	KLHL17	866	0.866	0	0
12928	GNA15\x3bS1PR4	866	0.866	0	0
23125	LONRF2	864	0.864	0	0
13427	GRID2IP	845	0.845	0	0
27768	NFKBIL1	838	0.838	0	0
6652	CMTM7	830	0.83	0	0
12722	GIT2	825	0.825	0	0
33170	RAB31	814	0.814	0	0
8874	DNAI2	795	0.795	0	0
40784	TNFRSF8	790	0.79	0	0
38661	STK17A\x3bCOA1	788	0.788	0	0
9518	EDDM3B\x3bRNASE6	776	0.776	0	0
2730	AZGP1	757	0.757	0	0
14522	HNRNPH3	731	0.731	0	0
4952	CCDC77	728	0.728	0	0
37040	SMAGP\x3bBIN2	718	0.718	0	0
15840	ITGB1BP2\x3bTAF1	716	0.716	0	0
3530	C11orf24	710	0.71	0	0
41557	TTC1	689	0.689	0	0
7472	CSRP3\x3bE2F8	673	0.673	0	0
42720	VSTM5\x3bHEPHL1	667	0.667	0	0
577	ADAP1	645	0.645	0	0
12164	G2E3	633	0.633	0	0
4940	CCDC7	621	0.621	0	0
37260	SNAPC4	603	0.603	0	0
44304	ZNF610	599	0.599	0	0
39507	TCF3	570	0.57	0	0
13643	GTF2IP1\x3bGTF2IP4	559	0.559	0	0
8781	DLX4\x3bDLX3	527	0.527	0	0
36941	SLCO1B3-SLCO1B7\x3bSLCO1B7	521	0.521	0	0
26812	MTMR12\x3bZFR	502	0.502	0	0
39581	TDRD12	496	0.496	0	0
44446	ZNF705G\x3bDEFB4B	493	0.493	0	0
18285	LINC00934\x3bCCDC60	487	0.487	0	0
7197	CR1	448	0.448	0	0
37847	SOWAHC\x3bRGPD6	438	0.438	0	0
41206	TRIM25	412	0.412	0	0
30071	PARD3B\x3bNRP2	397	0.397	0	0
28049	NOC3L	379	0.379	0	0
19128	LINC01583\x3bEFL1	374	0.374	0	0
35239	SCARNA12	350	0.35	8.553853501080954e-305	1.0787303851186933e-303
43912	ZNF32	347	0.347	1.0884714704464954e-300	1.3710652371868294e-299
9095	DPM2\x3bFAM102A	334	0.334	4.204332126510209e-283	5.289670853658566e-282
13774	GZMH	330	0.33	9.312197656531469e-278	1.170240108312596e-276
19080	LINC01549\x3bCXADR	319	0.319	3.209123266267203e-263	4.0281065372607756e-262
20384	LINC02462\x3bLINC02485	284	0.284	1.3536687207587704e-218	1.6971463447643837e-217
13517	GRWD1\x3bGRIN2D	276	0.276	9.361107898552728e-209	1.1722684943671862e-207
28272	NPIPB3\x3bNPIPB4\x3bNPIPB5	273	0.273	4.222777647764173e-205	5.281917216294301e-204
23790	MAML3	272	0.272	6.907605162525382e-204	8.630083655904818e-203
11769	FNDC10	269	0.269	2.9333396454157084e-200	3.660535008674579e-199
812	AFMID	264	0.264	2.9507725590499706e-194	3.6780129040330173e-193
40349	TMEM164\x3bAMMECR1	261	0.261	1.108554193029267e-190	1.380162830578897e-189
23231	LRP1-AS	257	0.257	6.021477067367489e-186	7.488121887252362e-185
6546	CLK2P1\x3bCCDC126	255	0.255	1.3601361003847907e-183	1.689465350616849e-182
16259	KCNQ1-AS1	253	0.253	3.0084140875546414e-181	3.7282101602351522e-180
2472	ATP11A-AS1	253	0.253	3.0084140875546414e-181	3.7282101602351522e-180
18584	LINC01177	252	0.252	4.438936836573804e-180	5.4883260518559984e-179
17599	LINC00184	252	0.252	4.438936836573804e-180	5.4883260518559984e-179
35474	SEC14L5\x3bNAGPA	249	0.249	1.3812931724658445e-176	1.7058732251902698e-175
38304	SRD5A3-AS1	246	0.246	4.0967385318969045e-173	5.053585968312365e-172
33363	RAMAC	244	0.244	8.232602647701853e-171	1.0132143533845904e-169
7462	CSRNP1\x3bXIRP1	244	0.244	8.232602647701853e-171	1.0132143533845904e-169
14442	HMGCR\x3bCERT1	243	0.243	1.1576215870958157e-169	1.423092196186975e-168
14046	HBD\x3bHBBP1	242	0.242	1.6189772620595954e-168	1.98797070668462e-167
12433	GBF1\x3bNFKB2	241	0.241	2.251920077306445e-167	2.75885916320237e-166
25831	MIR6082	241	0.241	2.251920077306445e-167	2.75885916320237e-166
34159	RMDN3\x3bGCHFR	240	0.24	3.1152768398528697e-166	3.8122179071038774e-165
2021	ARHGEF7-AS2	238	0.238	5.864776413387599e-164	7.168653811899283e-163
37733	SNX11\x3bSKAP1	237	0.237	7.980847230535735e-163	9.74407878021724e-162
18093	LINC00661	235	0.235	1.4536164815244047e-160	1.772751372695445e-159
10745	FAM172BP	233	0.233	2.589474225652079e-158	3.1472522525139417e-157
22713	LOC283387	233	0.233	2.589474225652079e-158	3.1472522525139417e-157
32537	PRSS21\x3bZG16B	233	0.233	2.589474225652079e-158	3.1472522525139417e-157
43703	ZNF138\x3bZNF273	231	0.231	4.511045177185761e-156	5.4765313169182785e-155
32286	PRKAR1A\x3bWIPI1	230	0.23	5.904127963956225e-155	7.159672464313922e-154
36710	SLC39A14\x3bPPP3CC	228	0.228	9.944148710169665e-153	1.2045214893627632e-151
40061	TJP2	226	0.226	1.6373278064952098e-150	1.9810374317143844e-149
17653	LINC00294\x3bCSTF3	225	0.225	2.0830954355644302e-149	2.51754281694566e-148
18993	LINC01496	224	0.224	2.6351098838781365e-148	3.181102280515204e-147
29604	OR7E14P\x3bRPS13	222	0.222	4.14471389404329e-146	4.992263693700626e-145
22989	LOC644656	222	0.222	4.14471389404329e-146	4.992263693700626e-145
33099	QTRT1\x3bDNM2	221	0.221	5.15329407784425e-145	6.20012915285028e-144
41132	TRAPPC6B\x3bPNN	220	0.22	6.370294902070531e-144	7.655767624750386e-143
14495	HNRNPA1L2\x3bSUGT1	219	0.219	7.829071189061603e-143	9.398388367003258e-142
9617	EFEMP2\x3bCTSW	218	0.218	9.565965476612756e-142	1.1457805970425008e-140
8479	DENND6A\x3bPDE12	218	0.218	9.565965476612756e-142	1.1457805970425008e-140
9684	EHD1\x3bMIR194-2HG	215	0.215	1.6846439431806096e-138	2.0155628537585625e-137
9974	ENAM\x3bJCHAIN	212	0.212	2.8131557435006525e-135	3.3620030555956573e-134
4124	C8orf49\x3bGATA4	209	0.209	4.451942453376448e-132	5.296923105281159e-131
1351	ANKDD1A\x3bSPG21	209	0.209	4.451942453376448e-132	5.296923105281159e-131
17337	LDHAL6A\x3bTSG101	209	0.209	4.451942453376448e-132	5.296923105281159e-131
20798	LINGO2	209	0.209	4.451942453376448e-132	5.296923105281159e-131
7865	CYP27A1\x3bPRKAG3	208	0.208	5.125959294563501e-131	6.085375569607909e-130
26283	MOGAT2\x3bLOC283214	208	0.208	5.125959294563501e-131	6.085375569607909e-130
18353	LINC01000\x3bFAM71F2	207	0.207	5.8664089524492124e-130	6.956718329025959e-129
32894	PTPN21\x3bZC3H14	205	0.205	7.544736478987509e-128	8.937098442880126e-127
4797	CCDC146\x3bGSAP	204	0.204	8.478123150813e-127	1.0031666775581602e-125
27239	NAGS	199	0.199	1.384803906808748e-121	1.6367528114395902e-120
22332	LOC105372483\x3bZNF837	198	0.198	1.4993347766629271e-120	1.7701717077168905e-119
2206	ARSG\x3bPRKAR1A	197	0.197	1.6131800389969146e-119	1.9004004586734239e-118
642	ADGRB1	197	0.197	1.6131800389969146e-119	1.9004004586734239e-118
22250	LOC105370586	195	0.195	1.8324469985364028e-117	2.1563400425759511e-116
1852	ARC\x3bLOC101928087	192	0.192	2.115172733926507e-114	2.483592317341277e-113
3937	C3AR1\x3bFOXJ2	192	0.192	2.115172733926507e-114	2.483592317341277e-113
13341	GPRC5A\x3bGPRC5D-AS1	190	0.19	2.2540154839574473e-112	2.643726139216537e-111
1915	ARHGAP22\x3bWDFY4	184	0.184	2.3330793332792667e-106	2.7334724240996823e-105
39647	TENM2	182	0.182	2.2386684913967418e-104	2.619998936714267e-103
26265	MOB3B	180	0.18	2.0913377070317568e-102	2.4422455138046592e-101
32387	PROM1	180	0.18	2.0913377070317568e-102	2.4422455138046592e-101
25616	MIR519E\x3bMIR515-1\x3bMIR515-2	176	0.176	1.6827278098230008e-98	1.9629385711978745e-97
38556	STAG1	175	0.175	1.5667019096918332e-97	1.8256074804356962e-96
10088	EPC2\x3bKIF5C	173	0.173	1.3302365689308396e-95	1.5483838240526866e-94
4178	C9orf72	171	0.171	1.098442919283683e-93	1.2771927854553071e-92
6523	CLIC2\x3bTMLHE-AS1	170	0.17	9.877157953523378e-93	1.14720410343304e-91
2947	BCAS1	164	0.164	4.496558759007531e-87	5.216980389369603e-86
2120	ARMC9	163	0.163	3.845658887512738e-86	4.452169490915502e-85
29995	PAK3	163	0.163	3.845658887512738e-86	4.452169490915502e-85
41690	TTTY23\x3bGYG2P1	160	0.16	2.302309349580236e-83	2.6625413728119715e-82
10612	FAM114A1	156	0.156	1.0470671963034916e-79	1.209593665309911e-78
36983	SLIT3	153	0.153	5.356960467008298e-77	6.175177199992808e-76
1554	ANOS1	153	0.153	5.356960467008298e-77	6.175177199992808e-76
11646	FLI1	148	0.148	1.5027333685414906e-72	1.7304006986252442e-71
32937	PTPRN2	147	0.147	1.1383337084737886e-71	1.3093887844952516e-70
920	AHCTF1	144	0.144	4.717171366344605e-69	5.4202016170888965e-68
39645	TENM1	143	0.143	3.4607482350076837e-68	3.972272733486895e-67
23641	MACROD2	142	0.142	2.5184528086135326e-67	2.88761063483338e-66
12006	FRMPD4	141	0.141	1.8178273443243586e-66	2.0798425436342238e-65
26135	MLIP	141	0.141	1.8178273443243586e-66	2.0798425436342238e-65
9053	DOK5	139	0.139	9.239999858300556e-65	1.0549327497795912e-63
39125	TACC1	139	0.139	9.239999858300556e-65	1.0549327497795912e-63
27727	NFATC1	138	0.138	6.506239839661396e-64	7.404556305328325e-63
8452	DENND1A	138	0.138	6.506239839661396e-64	7.404556305328325e-63
26337	MPDZ	138	0.138	6.506239839661396e-64	7.404556305328325e-63
646	ADGRB3	137	0.137	4.543163172405245e-63	5.164960504899691e-62
6871	COL25A1	136	0.136	3.1458265053732023e-62	3.5725936566841487e-61
4179	C9orf72\x3bLINGO2	134	0.134	1.4704236914787178e-60	1.6628648110589674e-59
9034	DOCK7	134	0.134	1.4704236914787178e-60	1.6628648110589674e-59
30480	PDE10A	134	0.134	1.4704236914787178e-60	1.6628648110589674e-59
3990	C4orf46	134	0.134	1.4704236914787178e-60	1.6628648110589674e-59
14098	HCRTR2	133	0.133	9.924945250122109e-60	1.1188499204234293e-58
2640	ATP9B	133	0.133	9.924945250122109e-60	1.1188499204234293e-58
9650	EGF	133	0.133	9.924945250122109e-60	1.1188499204234293e-58
28538	NTM	131	0.131	4.406016647255447e-58	4.951347712915754e-57
7708	CWC27	131	0.131	4.406016647255447e-58	4.951347712915754e-57
34096	RIMS1	131	0.131	4.406016647255447e-58	4.951347712915754e-57
2693	AURKA	130	0.13	2.8975486128898894e-57	3.25277109974208e-56
39628	TEK	128	0.128	1.2204748688913374e-55	1.3672376088665794e-54
27431	NCL\x3bLINC00471	128	0.128	1.2204748688913374e-55	1.3672376088665794e-54
17328	LDB2	127	0.127	7.816139381237517e-55	8.728700087350785e-54
34993	RXRG	127	0.127	7.816139381237517e-55	8.728700087350785e-54
23955	MAPKAP1	127	0.127	7.816139381237517e-55	8.728700087350785e-54
16385	KHDRBS2	126	0.126	4.9609477005396e-54	5.528649088493352e-53
16180	KCNJ1	126	0.126	4.9609477005396e-54	5.528649088493352e-53
28896	OPCML	125	0.125	3.1204689562922883e-53	3.470349516987444e-52
34743	RPS6KA2	125	0.125	3.1204689562922883e-53	3.470349516987444e-52
11476	FGF12	123	0.123	1.2013585733572125e-51	1.3332968158500106e-50
33012	PWRN2\x3bPWRN3	123	0.123	1.2013585733572125e-51	1.3332968158500106e-50
21247	LOC100506422\x3bCAAP1	122	0.122	7.352178052031827e-51	8.142783782704392e-50
9438	EBF1	122	0.122	7.352178052031827e-51	8.142783782704392e-50
41983	UBE3C	121	0.121	4.4579358678654e-50	4.922074869746036e-49
38747	STRBP	121	0.121	4.4579358678654e-50	4.922074869746036e-49
42065	UCK2	121	0.121	4.4579358678654e-50	4.922074869746036e-49
38252	SPSB4	120	0.12	2.6779213769661216e-49	2.9355926677834955e-48
4718	CC2D2A	120	0.12	2.6779213769661216e-49	2.9355926677834955e-48
1943	ARHGAP32	120	0.12	2.6779213769661216e-49	2.9355926677834955e-48
28134	NONE\x3bMTRNR2L9	120	0.12	2.6779213769661216e-49	2.9355926677834955e-48
30422	PCSK2	120	0.12	2.6779213769661216e-49	2.9355926677834955e-48
16518	KIF4B\x3bSGCD	120	0.12	2.6779213769661216e-49	2.9355926677834955e-48
12331	GALR1\x3bLINC01029	120	0.12	2.6779213769661216e-49	2.9355926677834955e-48
15691	IQGAP2	117	0.117	5.485012522350966e-47	5.9883168250122664e-46
9376	DYNC2I1	117	0.117	5.485012522350966e-47	5.9883168250122664e-46
16179	KCNIP4\x3bLOC100505912	117	0.117	5.485012522350966e-47	5.9883168250122664e-46
17083	KSR2	117	0.117	5.485012522350966e-47	5.9883168250122664e-46
42869	WDR44	116	0.116	3.1720099494087462e-46	3.449038579235528e-45
11034	FAM83B	116	0.116	3.1720099494087462e-46	3.449038579235528e-45
28131	NONE\x3bMIR12136	116	0.116	3.1720099494087462e-46	3.449038579235528e-45
20540	LINC02568\x3bUSP3	116	0.116	3.1720099494087462e-46	3.449038579235528e-45
30233	PCDH11Y	114	0.114	1.0304107353995124e-44	1.119268017440037e-43
41403	TRPM6	113	0.113	5.787170368009462e-44	6.2735265039876294e-43
30076	PARD6G	113	0.113	5.787170368009462e-44	6.2735265039876294e-43
27098	MYO6	112	0.112	3.218285274955406e-43	3.474712029257688e-42
15146	IFT74	112	0.112	3.218285274955406e-43	3.474712029257688e-42
8304	DDX3X	112	0.112	3.218285274955406e-43	3.474712029257688e-42
16347	KDM4C	112	0.112	3.218285274955406e-43	3.474712029257688e-42
30139	PATJ	111	0.111	1.7719532791327566e-42	1.9054712015684112e-41
2687	ATXN8OS\x3bLINC00348	111	0.111	1.7719532791327566e-42	1.9054712015684112e-41
797	AFF2	111	0.111	1.7719532791327566e-42	1.9054712015684112e-41
6769	CNTN5	111	0.111	1.7719532791327566e-42	1.9054712015684112e-41
27143	MYSM1	110	0.11	9.658639228520796e-42	1.0344961696655203e-40
8612	DHX35	110	0.11	9.658639228520796e-42	1.0344961696655203e-40
15474	IMPG1	110	0.11	9.658639228520796e-42	1.0344961696655203e-40
42420	USP9X	110	0.11	9.658639228520796e-42	1.0344961696655203e-40
34332	RNF217	109	0.109	5.211724591925866e-41	5.559863650153917e-40
30077	PARD6G-AS1	109	0.109	5.211724591925866e-41	5.559863650153917e-40
24603	MID1	109	0.109	5.211724591925866e-41	5.559863650153917e-40
20910	LMX1A	109	0.109	5.211724591925866e-41	5.559863650153917e-40
17478	LHPP	108	0.108	2.783646431770589e-40	2.9636997525557506e-39
8686	DIS3L2	108	0.108	2.783646431770589e-40	2.9636997525557506e-39
36063	SHROOM2	107	0.107	1.4715614933897444e-39	1.56209673066852e-38
16437	KIAA1614	107	0.107	1.4715614933897444e-39	1.56209673066852e-38
39404	TBL1X	107	0.107	1.4715614933897444e-39	1.56209673066852e-38
37822	SORCS2	106	0.106	7.699073406200856e-39	8.15660965403234e-38
8021	DACH2\x3bKLHL4	106	0.106	7.699073406200856e-39	8.15660965403234e-38
3401	BST1	105	0.105	3.986185538395049e-38	4.194092470397614e-37
11173	FAT3	105	0.105	3.986185538395049e-38	4.194092470397614e-37
10528	FAAH2	105	0.105	3.986185538395049e-38	4.194092470397614e-37
6185	CHRDL1	105	0.105	3.986185538395049e-38	4.194092470397614e-37
35072	SAGE2P	105	0.105	3.986185538395049e-38	4.194092470397614e-37
35499	SEC24B	105	0.105	3.986185538395049e-38	4.194092470397614e-37
10120	EPHB1\x3bPPP2R3A	105	0.105	3.986185538395049e-38	4.194092470397614e-37
6135	CHM	104	0.104	2.042199530835998e-37	2.1424130366502376e-36
38763	STS	104	0.104	2.042199530835998e-37	2.1424130366502376e-36
34294	RNF180	104	0.104	2.042199530835998e-37	2.1424130366502376e-36
6388	CLCN4	103	0.103	1.035195439041712e-36	1.0807118143770092e-35
11541	FGGY	103	0.103	1.035195439041712e-36	1.0807118143770092e-35
27387	NCAPG2	103	0.103	1.035195439041712e-36	1.0807118143770092e-35
24562	MGST3	103	0.103	1.035195439041712e-36	1.0807118143770092e-35
38558	STAG2	103	0.103	1.035195439041712e-36	1.0807118143770092e-35
24732	MIR12136\x3bNONE	102	0.102	5.1914803451285963e-36	5.393510848394973e-35
39754	TEX44\x3bPTMA	102	0.102	5.1914803451285963e-36	5.393510848394973e-35
42422	USP9Y	102	0.102	5.1914803451285963e-36	5.393510848394973e-35
11221	FBXL15	102	0.102	5.1914803451285963e-36	5.393510848394973e-35
6222	CHRND\x3bCHRNG	102	0.102	5.1914803451285963e-36	5.393510848394973e-35
3264	BOK	101	0.101	2.575521540828004e-35	2.668001657931094e-34
3389	BRWD3	101	0.101	2.575521540828004e-35	2.668001657931094e-34
20088	LINC02242\x3bLOC101928858	101	0.101	2.575521540828004e-35	2.668001657931094e-34
6186	CHRDL1\x3bPAK3	100	0.1	1.2638744016914903e-34	1.3029683072961649e-33
33916	RGL1	100	0.1	1.2638744016914903e-34	1.3029683072961649e-33
13419	GRIA3	100	0.1	1.2638744016914903e-34	1.3029683072961649e-33
24717	MIR12113\x3bLINC02270	100	0.1	1.2638744016914903e-34	1.3029683072961649e-33
10517	F5	100	0.1	1.2638744016914903e-34	1.3029683072961649e-33
8010	DAB1	99	0.099	6.1343177148403975e-34	6.293833433620184e-33
34735	RPS4Y1\x3bZFY	99	0.099	6.1343177148403975e-34	6.293833433620184e-33
31612	POF1B\x3bMIR1321	99	0.099	6.1343177148403975e-34	6.293833433620184e-33
1008	AKAP14	99	0.099	6.1343177148403975e-34	6.293833433620184e-33
1994	ARHGEF28	99	0.099	6.1343177148403975e-34	6.293833433620184e-33
3196	BMP5	98	0.098	2.9444912763723598e-33	3.0124194831294717e-32
2758	B3GAT1-DT\x3bLINC02714	98	0.098	2.9444912763723598e-33	3.0124194831294717e-32
1847	ARAP2	98	0.098	2.9444912763723598e-33	3.0124194831294717e-32
12571	GEMIN8\x3bUBE2E4P	97	0.097	1.39763297695138e-32	1.427154815284701e-31
32265	PRIM2\x3bGUSBP4	97	0.097	1.39763297695138e-32	1.427154815284701e-31
7573	CTDP1	96	0.096	6.55950708906774e-32	6.653745754241492e-31
19353	LINC01734\x3bLINC01370	96	0.096	6.55950708906774e-32	6.653745754241492e-31
33982	RGS7BP	96	0.096	6.55950708906774e-32	6.653745754241492e-31
36999	SLITRK6\x3bLINC00430	96	0.096	6.55950708906774e-32	6.653745754241492e-31
9020	DOCK11	96	0.096	6.55950708906774e-32	6.653745754241492e-31
41954	UBE2NL\x3bSPANXN1	96	0.096	6.55950708906774e-32	6.653745754241492e-31
2887	BARX2	96	0.096	6.55950708906774e-32	6.653745754241492e-31
13756	GYG2P1\x3bTTTY15	95	0.095	3.04368651698165e-31	3.0757856591569743e-30
16203	KCNJ5	95	0.095	3.04368651698165e-31	3.0757856591569743e-30
13157	GPC5	95	0.095	3.04368651698165e-31	3.0757856591569743e-30
15340	IL1RAPL1	95	0.095	3.04368651698165e-31	3.0757856591569743e-30
16163	KCNH7	94	0.094	1.396155579000407e-30	1.4016409423603713e-29
29999	PAK5	94	0.094	1.396155579000407e-30	1.4016409423603713e-29
38941	SV2C	94	0.094	1.396155579000407e-30	1.4016409423603713e-29
7574	CTDP1\x3bKCNG2	94	0.094	1.396155579000407e-30	1.4016409423603713e-29
10012	ENPEP	94	0.094	1.396155579000407e-30	1.4016409423603713e-29
15250	IGSF9B	94	0.094	1.396155579000407e-30	1.4016409423603713e-29
24731	MIR12136	94	0.094	1.396155579000407e-30	1.4016409423603713e-29
39571	TDGF1P3\x3bCHRDL1	93	0.093	6.330331917097229e-30	6.319732291561623e-29
12294	GALNT10	93	0.093	6.330331917097229e-30	6.319732291561623e-29
12803	GLI1	93	0.093	6.330331917097229e-30	6.319732291561623e-29
7262	CRHBP	93	0.093	6.330331917097229e-30	6.319732291561623e-29
30113	PARP8	93	0.093	6.330331917097229e-30	6.319732291561623e-29
11035	FAM83B\x3bHCRTR2	93	0.093	6.330331917097229e-30	6.319732291561623e-29
204	ABLIM2	92	0.092	2.836811866215305e-29	2.8137398288560673e-28
39453	TBXT	92	0.092	2.836811866215305e-29	2.8137398288560673e-28
30425	PCSK5	92	0.092	2.836811866215305e-29	2.8137398288560673e-28
22344	LOC105372672\x3bSUMO1P1	92	0.092	2.836811866215305e-29	2.8137398288560673e-28
39708	TEX11	92	0.092	2.836811866215305e-29	2.8137398288560673e-28
13755	GYG2P1	92	0.092	2.836811866215305e-29	2.8137398288560673e-28
39668	TENT5D\x3bBRWD3	92	0.092	2.836811866215305e-29	2.8137398288560673e-28
15033	IER5\x3bLINC01732	91	0.091	1.2563122375173598e-28	1.2369488929391106e-27
43595	ZHX3	91	0.091	1.2563122375173598e-28	1.2369488929391106e-27
14555	HOOK1	91	0.091	1.2563122375173598e-28	1.2369488929391106e-27
34911	RTL9	91	0.091	1.2563122375173598e-28	1.2369488929391106e-27
40041	TINAG	91	0.091	1.2563122375173598e-28	1.2369488929391106e-27
28151	NONE\x3bSPRY3	91	0.091	1.2563122375173598e-28	1.2369488929391106e-27
16270	KCNQ5	91	0.091	1.2563122375173598e-28	1.2369488929391106e-27
12853	GLT1D1	91	0.091	1.2563122375173598e-28	1.2369488929391106e-27
15030	IER5	90	0.09	5.4976644611589e-28	5.363721363377938e-27
17745	LINC00373\x3bLINC00433	90	0.09	5.4976644611589e-28	5.363721363377938e-27
17720	LINC00348\x3bDACH1	90	0.09	5.4976644611589e-28	5.363721363377938e-27
36497	SLC25A51P1\x3bLOC102723883	90	0.09	5.4976644611589e-28	5.363721363377938e-27
32699	PSMC4	90	0.09	5.4976644611589e-28	5.363721363377938e-27
12769	GK	90	0.09	5.4976644611589e-28	5.363721363377938e-27
32918	PTPRD	90	0.09	5.4976644611589e-28	5.363721363377938e-27
30820	PGM2	90	0.09	5.4976644611589e-28	5.363721363377938e-27
8972	DNER	90	0.09	5.4976644611589e-28	5.363721363377938e-27
5482	CDH26	90	0.09	5.4976644611589e-28	5.363721363377938e-27
18867	LINC01395\x3bTMEM45B	89	0.089	2.3769605380445512e-27	2.3085557008410966e-26
39011	SYNE3	89	0.089	2.3769605380445512e-27	2.3085557008410966e-26
26025	MIR891A\x3bCXorf51B	89	0.089	2.3769605380445512e-27	2.3085557008410966e-26
5959	CFAP61	89	0.089	2.3769605380445512e-27	2.3085557008410966e-26
17719	LINC00348	89	0.089	2.3769605380445512e-27	2.3085557008410966e-26
39315	TBC1D14	88	0.088	1.0152599020763035e-26	9.824859575367802e-26
6934	COLGALT2	88	0.088	1.0152599020763035e-26	9.824859575367802e-26
10802	FAM200B\x3bBST1	88	0.088	1.0152599020763035e-26	9.824859575367802e-26
15147	IFT74\x3bLRRC19	88	0.088	1.0152599020763035e-26	9.824859575367802e-26
14438	HMGCLL1	87	0.087	4.283426334036771e-26	4.111782774318661e-25
41984	UBE3C\x3bDNAJB6	87	0.087	4.283426334036771e-26	4.111782774318661e-25
2888	BARX2\x3bLINC01395	87	0.087	4.283426334036771e-26	4.111782774318661e-25
28083	NOM1	87	0.087	4.283426334036771e-26	4.111782774318661e-25
20136	LINC02270\x3bRAB28	87	0.087	4.283426334036771e-26	4.111782774318661e-25
40183	TMC2	87	0.087	4.283426334036771e-26	4.111782774318661e-25
40295	TMEM132D	87	0.087	4.283426334036771e-26	4.111782774318661e-25
41119	TRAPPC13	87	0.087	4.283426334036771e-26	4.111782774318661e-25
17483	LHX2\x3bNEK6	87	0.087	4.283426334036771e-26	4.111782774318661e-25
33958	RGS17\x3bOPRM1	86	0.086	1.7848852179846428e-25	1.699679517250327e-24
42247	UPRT\x3bZDHHC15	86	0.086	1.7848852179846428e-25	1.699679517250327e-24
10176	EQTN\x3bMOB3B	86	0.086	1.7848852179846428e-25	1.699679517250327e-24
11479	FGF12\x3bMB21D2	86	0.086	1.7848852179846428e-25	1.699679517250327e-24
8901	DNAJB6	86	0.086	1.7848852179846428e-25	1.699679517250327e-24
34799	RRBP1	86	0.086	1.7848852179846428e-25	1.699679517250327e-24
14142	HDLBP	86	0.086	1.7848852179846428e-25	1.699679517250327e-24
2433	ATG4C	86	0.086	1.7848852179846428e-25	1.699679517250327e-24
35910	SH2D1A	86	0.086	1.7848852179846428e-25	1.699679517250327e-24
14111	HDAC4	85	0.085	7.344785451624676e-25	6.963271861027916e-24
28759	OAT	85	0.085	7.344785451624676e-25	6.963271861027916e-24
27428	NCL	85	0.085	7.344785451624676e-25	6.963271861027916e-24
10801	FAM200B	85	0.085	7.344785451624676e-25	6.963271861027916e-24
20159	LINC02292\x3bSYNE3	85	0.085	7.344785451624676e-25	6.963271861027916e-24
5209	CD180\x3bLINC02242	84	0.084	2.984292781680833e-24	2.802049880402336e-23
12569	GEMIN8	84	0.084	2.984292781680833e-24	2.802049880402336e-23
24191	MCTP2	84	0.084	2.984292781680833e-24	2.802049880402336e-23
23503	LURAP1L-AS1	84	0.084	2.984292781680833e-24	2.802049880402336e-23
42852	WDR27	84	0.084	2.984292781680833e-24	2.802049880402336e-23
11240	FBXL5	84	0.084	2.984292781680833e-24	2.802049880402336e-23
27746	NFIA	84	0.084	2.984292781680833e-24	2.802049880402336e-23
2491	ATP13A5	84	0.084	2.984292781680833e-24	2.802049880402336e-23
28111	NONE\x3bGYG2P1	84	0.084	2.984292781680833e-24	2.802049880402336e-23
8631	DIAPH2	84	0.084	2.984292781680833e-24	2.802049880402336e-23
18669	LINC01241\x3bLOC100506422	84	0.084	2.984292781680833e-24	2.802049880402336e-23
15805	ITGA1	83	0.083	1.1971253033149065e-23	1.117178152623963e-22
36578	SLC2A9	83	0.083	1.1971253033149065e-23	1.117178152623963e-22
41342	TRMT10A	83	0.083	1.1971253033149065e-23	1.117178152623963e-22
14088	HCN1\x3bNONE	83	0.083	1.1971253033149065e-23	1.117178152623963e-22
39305	TBC1D1	83	0.083	1.1971253033149065e-23	1.117178152623963e-22
24169	MCM8	83	0.083	1.1971253033149065e-23	1.117178152623963e-22
9208	DSCAML1	83	0.083	1.1971253033149065e-23	1.117178152623963e-22
3364	BRINP1\x3bLINC01613	82	0.082	4.74039689175921e-23	4.374371405190012e-22
5208	CD180	82	0.082	4.74039689175921e-23	4.374371405190012e-22
13307	GPR55	82	0.082	4.74039689175921e-23	4.374371405190012e-22
27943	NLGN4X	82	0.082	4.74039689175921e-23	4.374371405190012e-22
34481	RORB	82	0.082	4.74039689175921e-23	4.374371405190012e-22
7856	CYP24A1	82	0.082	4.74039689175921e-23	4.374371405190012e-22
39116	TAB3	82	0.082	4.74039689175921e-23	4.374371405190012e-22
36669	SLC36A4\x3bDEUP1	82	0.082	4.74039689175921e-23	4.374371405190012e-22
6838	COL12A1	82	0.082	4.74039689175921e-23	4.374371405190012e-22
3977	C4orf17	82	0.082	4.74039689175921e-23	4.374371405190012e-22
556	ADAMTS6	82	0.082	4.74039689175921e-23	4.374371405190012e-22
730	ADNP2	82	0.082	4.74039689175921e-23	4.374371405190012e-22
2872	BANF2	82	0.082	4.74039689175921e-23	4.374371405190012e-22
31657	POLQ	81	0.081	1.852705458588088e-22	1.702331762120493e-21
31144	PITX2	81	0.081	1.852705458588088e-22	1.702331762120493e-21
36980	SLIT2	81	0.081	1.852705458588088e-22	1.702331762120493e-21
12869	GLUD2\x3bMIR3672	81	0.081	1.852705458588088e-22	1.702331762120493e-21
44734	ZRSR2	81	0.081	1.852705458588088e-22	1.702331762120493e-21
2169	ARPC5	80	0.08	7.145833431139401e-22	6.482593777091129e-21
41849	TYW3\x3bLHX8	80	0.08	7.145833431139401e-22	6.482593777091129e-21
36135	SIPA1L2	80	0.08	7.145833431139401e-22	6.482593777091129e-21
4597	CASS4	80	0.08	7.145833431139401e-22	6.482593777091129e-21
26320	MOSPD2	80	0.08	7.145833431139401e-22	6.482593777091129e-21
27896	NKILA\x3bLINC01742	80	0.08	7.145833431139401e-22	6.482593777091129e-21
32059	PPP2R3A	80	0.08	7.145833431139401e-22	6.482593777091129e-21
3390	BRWD3\x3bHMGN5	80	0.08	7.145833431139401e-22	6.482593777091129e-21
4453	CAPN6	80	0.08	7.145833431139401e-22	6.482593777091129e-21
31604	POC5	80	0.08	7.145833431139401e-22	6.482593777091129e-21
14889	HTR2C	80	0.08	7.145833431139401e-22	6.482593777091129e-21
10175	EQTN	80	0.08	7.145833431139401e-22	6.482593777091129e-21
201	ABL2	80	0.08	7.145833431139401e-22	6.482593777091129e-21
3836	C1orf87	80	0.08	7.145833431139401e-22	6.482593777091129e-21
26674	MSL3	80	0.08	7.145833431139401e-22	6.482593777091129e-21
28345	NR0B1\x3bTASL	79	0.079	2.719512172638765e-21	2.4281035471513494e-20
23924	MAPK10	79	0.079	2.719512172638765e-21	2.4281035471513494e-20
22948	LOC613266	79	0.079	2.719512172638765e-21	2.4281035471513494e-20
784	AFAP1	79	0.079	2.719512172638765e-21	2.4281035471513494e-20
10979	FAM53B	79	0.079	2.719512172638765e-21	2.4281035471513494e-20
33542	RBFA	79	0.079	2.719512172638765e-21	2.4281035471513494e-20
41609	TTC39B	79	0.079	2.719512172638765e-21	2.4281035471513494e-20
41925	UBE2E4P\x3bGLRA2	79	0.079	2.719512172638765e-21	2.4281035471513494e-20
16423	KIAA1210	79	0.079	2.719512172638765e-21	2.4281035471513494e-20
1917	ARHGAP24	79	0.079	2.719512172638765e-21	2.4281035471513494e-20
1694	APC	79	0.079	2.719512172638765e-21	2.4281035471513494e-20
21246	LOC100506422	79	0.079	2.719512172638765e-21	2.4281035471513494e-20
13426	GRID2	79	0.079	2.719512172638765e-21	2.4281035471513494e-20
32597	PRUNE2	79	0.079	2.719512172638765e-21	2.4281035471513494e-20
8692	DISC1FP1	79	0.079	2.719512172638765e-21	2.4281035471513494e-20
4521	CARTPT\x3bMAP1B	79	0.079	2.719512172638765e-21	2.4281035471513494e-20
18668	LINC01241	79	0.079	2.719512172638765e-21	2.4281035471513494e-20
12299	GALNT13	79	0.079	2.719512172638765e-21	2.4281035471513494e-20
43712	ZNF146	79	0.079	2.719512172638765e-21	2.4281035471513494e-20
8019	DACH1\x3bMZT1	78	0.078	1.0210711289838596e-20	9.063800956372857e-20
5285	CD38	78	0.078	1.0210711289838596e-20	9.063800956372857e-20
17777	LINC00397\x3bLINC00373	78	0.078	1.0210711289838596e-20	9.063800956372857e-20
12835	GLRA2	78	0.078	1.0210711289838596e-20	9.063800956372857e-20
7553	CTBP2	78	0.078	1.0210711289838596e-20	9.063800956372857e-20
39366	TBC1D4	78	0.078	1.0210711289838596e-20	9.063800956372857e-20
4388	CAMK2D	78	0.078	1.0210711289838596e-20	9.063800956372857e-20
36987	SLIT3\x3bSPDL1	77	0.077	3.781651860564687e-20	3.3238892520540723e-19
41763	TUSC1\x3bLINC01241	77	0.077	3.781651860564687e-20	3.3238892520540723e-19
33253	RABGAP1	77	0.077	3.781651860564687e-20	3.3238892520540723e-19
20860	LMBR1	77	0.077	3.781651860564687e-20	3.3238892520540723e-19
9621	EFHC2	77	0.077	3.781651860564687e-20	3.3238892520540723e-19
9054	DOK5\x3bLINC01441	77	0.077	3.781651860564687e-20	3.3238892520540723e-19
31064	PIK3R1\x3bLINC02198	77	0.077	3.781651860564687e-20	3.3238892520540723e-19
7114	CPEB4	77	0.077	3.781651860564687e-20	3.3238892520540723e-19
42246	UPRT	77	0.077	3.781651860564687e-20	3.3238892520540723e-19
32949	PTPRT	77	0.077	3.781651860564687e-20	3.3238892520540723e-19
6893	COL4A5	77	0.077	3.781651860564687e-20	3.3238892520540723e-19
4257	CACNA1E	77	0.077	3.781651860564687e-20	3.3238892520540723e-19
21940	LOC101929353\x3bSNORA101A	76	0.076	1.3813372190734985e-19	1.205244799601365e-18
28871	OMA1	76	0.076	1.3813372190734985e-19	1.205244799601365e-18
10356	ETS1	76	0.076	1.3813372190734985e-19	1.205244799601365e-18
21172	LOC100422212\x3bPBX1	76	0.076	1.3813372190734985e-19	1.205244799601365e-18
11101	FAM9A\x3bFAM9B	76	0.076	1.3813372190734985e-19	1.205244799601365e-18
13485	GRM5	76	0.076	1.3813372190734985e-19	1.205244799601365e-18
3533	C11orf45	76	0.076	1.3813372190734985e-19	1.205244799601365e-18
38668	STK25	76	0.076	1.3813372190734985e-19	1.205244799601365e-18
5558	CDK5RAP2	76	0.076	1.3813372190734985e-19	1.205244799601365e-18
33149	RAB23	75	0.075	4.975547528399776e-19	4.306256135063419e-18
17185	LAP3	75	0.075	4.975547528399776e-19	4.306256135063419e-18
16358	KDM6A	75	0.075	4.975547528399776e-19	4.306256135063419e-18
6532	CLINT1	75	0.075	4.975547528399776e-19	4.306256135063419e-18
24554	MGMT	75	0.075	4.975547528399776e-19	4.306256135063419e-18
39856	TGIF2LX\x3bPABPC5-AS1	75	0.075	4.975547528399776e-19	4.306256135063419e-18
38811	STXBP5L	75	0.075	4.975547528399776e-19	4.306256135063419e-18
9024	DOCK2	75	0.075	4.975547528399776e-19	4.306256135063419e-18
35645	SEPTIN6	75	0.075	4.975547528399776e-19	4.306256135063419e-18
44728	ZRANB1	75	0.075	4.975547528399776e-19	4.306256135063419e-18
38311	SREK1IP1	74	0.074	1.7669883027221865e-18	1.5134332374153638e-17
16668	KLHL31	74	0.074	1.7669883027221865e-18	1.5134332374153638e-17
42066	UCK2\x3bFAM78B	74	0.074	1.7669883027221865e-18	1.5134332374153638e-17
10330	ESYT2	74	0.074	1.7669883027221865e-18	1.5134332374153638e-17
35361	SCP2	74	0.074	1.7669883027221865e-18	1.5134332374153638e-17
6116	CHIC1	74	0.074	1.7669883027221865e-18	1.5134332374153638e-17
2253	ASB11	74	0.074	1.7669883027221865e-18	1.5134332374153638e-17
30249	PCDH7	74	0.074	1.7669883027221865e-18	1.5134332374153638e-17
10823	FAM20B	74	0.074	1.7669883027221865e-18	1.5134332374153638e-17
43453	ZDHHC15	74	0.074	1.7669883027221865e-18	1.5134332374153638e-17
43057	WWC1	74	0.074	1.7669883027221865e-18	1.5134332374153638e-17
9966	EMX2\x3bRAB11FIP2	74	0.074	1.7669883027221865e-18	1.5134332374153638e-17
36772	SLC4A10	74	0.074	1.7669883027221865e-18	1.5134332374153638e-17
23226	LRIT3	73	0.073	6.185928941253823e-18	5.2521668827164564e-17
3448	BTK	73	0.073	6.185928941253823e-18	5.2521668827164564e-17
40914	TOP1	73	0.073	6.185928941253823e-18	5.2521668827164564e-17
35343	SCN7A	73	0.073	6.185928941253823e-18	5.2521668827164564e-17
28135	NONE\x3bNONE	73	0.073	6.185928941253823e-18	5.2521668827164564e-17
12610	GFRAL	73	0.073	6.185928941253823e-18	5.2521668827164564e-17
5496	CDH8	73	0.073	6.185928941253823e-18	5.2521668827164564e-17
12836	GLRA2\x3bFANCB	73	0.073	6.185928941253823e-18	5.2521668827164564e-17
2904	BAZ2B	73	0.073	6.185928941253823e-18	5.2521668827164564e-17
6002	CFI	73	0.073	6.185928941253823e-18	5.2521668827164564e-17
41203	TRIM23	73	0.073	6.185928941253823e-18	5.2521668827164564e-17
2488	ATP13A4	72	0.072	2.134418577636685e-17	1.8008317747796308e-16
12330	GALR1	72	0.072	2.134418577636685e-17	1.8008317747796308e-16
17964	LINC00560\x3bLINC01047	72	0.072	2.134418577636685e-17	1.8008317747796308e-16
39654	TENM4\x3bLINC02720	72	0.072	2.134418577636685e-17	1.8008317747796308e-16
26825	MTMR8\x3bZC4H2	72	0.072	2.134418577636685e-17	1.8008317747796308e-16
41329	TRIP12	72	0.072	2.134418577636685e-17	1.8008317747796308e-16
4217	CAAP1	72	0.072	2.134418577636685e-17	1.8008317747796308e-16
39536	TCN1\x3bOOSP1	72	0.072	2.134418577636685e-17	1.8008317747796308e-16
18667	LINC01239\x3bLOC101929563	71	0.071	7.257393778737894e-17	6.047076865948377e-16
218	ABRAXAS2\x3bZRANB1	71	0.071	7.257393778737894e-17	6.047076865948377e-16
7221	CRB2	71	0.071	7.257393778737894e-17	6.047076865948377e-16
11100	FAM9A	71	0.071	7.257393778737894e-17	6.047076865948377e-16
30181	PBX1	71	0.071	7.257393778737894e-17	6.047076865948377e-16
30457	PDCD2	71	0.071	7.257393778737894e-17	6.047076865948377e-16
39215	TANC1	71	0.071	7.257393778737894e-17	6.047076865948377e-16
30253	PCDH9	71	0.071	7.257393778737894e-17	6.047076865948377e-16
22495	LOC105377752\x3bLOC728554	71	0.071	7.257393778737894e-17	6.047076865948377e-16
5829	CEP43	71	0.071	7.257393778737894e-17	6.047076865948377e-16
36115	SIK3	71	0.071	7.257393778737894e-17	6.047076865948377e-16
20600	LINC02616\x3bMIR4801	71	0.071	7.257393778737894e-17	6.047076865948377e-16
27647	NEK6	71	0.071	7.257393778737894e-17	6.047076865948377e-16
14087	HCN1	71	0.071	7.257393778737894e-17	6.047076865948377e-16
33359	RALGPS2\x3bFAM20B	71	0.071	7.257393778737894e-17	6.047076865948377e-16
22695	LOC202181\x3bFAM153A	71	0.071	7.257393778737894e-17	6.047076865948377e-16
36998	SLITRK6	70	0.07	2.431247781229042e-16	2.0070885529346216e-15
38253	SPSB4\x3bPXYLP1	70	0.07	2.431247781229042e-16	2.0070885529346216e-15
39233	TAPT1	70	0.07	2.431247781229042e-16	2.0070885529346216e-15
39118	TAB3\x3bFTHL17	70	0.07	2.431247781229042e-16	2.0070885529346216e-15
27910	NKX1-2\x3bLHPP	70	0.07	2.431247781229042e-16	2.0070885529346216e-15
35640	SEPTIN2	70	0.07	2.431247781229042e-16	2.0070885529346216e-15
32971	PUDP	70	0.07	2.431247781229042e-16	2.0070885529346216e-15
26672	MSL2	70	0.07	2.431247781229042e-16	2.0070885529346216e-15
2723	AXDND1	70	0.07	2.431247781229042e-16	2.0070885529346216e-15
2654	ATRNL1	70	0.07	2.431247781229042e-16	2.0070885529346216e-15
13223	GPR143	70	0.07	2.431247781229042e-16	2.0070885529346216e-15
33040	PXYLP1	70	0.07	2.431247781229042e-16	2.0070885529346216e-15
42552	VENTXP1\x3bPPP4R3C	69	0.069	8.023135371087276e-16	6.557828545507133e-15
15357	IL20RB\x3bSOX14	69	0.069	8.023135371087276e-16	6.557828545507133e-15
17316	LCORL\x3bSLIT2	69	0.069	8.023135371087276e-16	6.557828545507133e-15
10386	EVC	69	0.069	8.023135371087276e-16	6.557828545507133e-15
18457	LINC01085\x3bLINC00504	69	0.069	8.023135371087276e-16	6.557828545507133e-15
24058	MB21D2	69	0.069	8.023135371087276e-16	6.557828545507133e-15
36668	SLC36A4	69	0.069	8.023135371087276e-16	6.557828545507133e-15
31650	POLK	69	0.069	8.023135371087276e-16	6.557828545507133e-15
28760	OAT\x3bNKX1-2	69	0.069	8.023135371087276e-16	6.557828545507133e-15
33254	RABGAP1L	69	0.069	8.023135371087276e-16	6.557828545507133e-15
34592	RPL26L1	69	0.069	8.023135371087276e-16	6.557828545507133e-15
10481	EYS	69	0.069	8.023135371087276e-16	6.557828545507133e-15
12483	GCM1	69	0.069	8.023135371087276e-16	6.557828545507133e-15
6106	CHGB	68	0.068	2.607607046447304e-15	2.1104704994323125e-14
3266	BOK\x3bTHAP4	68	0.068	2.607607046447304e-15	2.1104704994323125e-14
33075	QKI	68	0.068	2.607607046447304e-15	2.1104704994323125e-14
28890	OPA1\x3bLINC02038	68	0.068	2.607607046447304e-15	2.1104704994323125e-14
17896	LINC00504	68	0.068	2.607607046447304e-15	2.1104704994323125e-14
27527	NDUFA8	68	0.068	2.607607046447304e-15	2.1104704994323125e-14
13188	GPM6B	68	0.068	2.607607046447304e-15	2.1104704994323125e-14
26973	MYCBP2\x3bSCEL	68	0.068	2.607607046447304e-15	2.1104704994323125e-14
9548	EEF1A1	68	0.068	2.607607046447304e-15	2.1104704994323125e-14
857	AGBL4	68	0.068	2.607607046447304e-15	2.1104704994323125e-14
36279	SLC15A4	68	0.068	2.607607046447304e-15	2.1104704994323125e-14
1239	AMER1	68	0.068	2.607607046447304e-15	2.1104704994323125e-14
1640	AP1S2\x3bGRPR	68	0.068	2.607607046447304e-15	2.1104704994323125e-14
17703	LINC00333	67	0.067	8.345220675812073e-15	6.708682269124733e-14
6591	CLRN2\x3bLAP3	67	0.067	8.345220675812073e-15	6.708682269124733e-14
13170	GPD2	67	0.067	8.345220675812073e-15	6.708682269124733e-14
26266	MOB3B\x3bC9orf72	67	0.067	8.345220675812073e-15	6.708682269124733e-14
43324	ZBTB26	67	0.067	8.345220675812073e-15	6.708682269124733e-14
11102	FAM9B	67	0.067	8.345220675812073e-15	6.708682269124733e-14
20395	LINC02472\x3bPCDH7	67	0.067	8.345220675812073e-15	6.708682269124733e-14
12479	GCLC	67	0.067	8.345220675812073e-15	6.708682269124733e-14
31808	POU2F3	67	0.067	8.345220675812073e-15	6.708682269124733e-14
2024	ARHGEF9	66	0.066	2.6293194845932805e-14	2.0886644491972678e-13
35561	SELP	66	0.066	2.6293194845932805e-14	2.0886644491972678e-13
28102	NONE\x3bEMB	66	0.066	2.6293194845932805e-14	2.0886644491972678e-13
42585	VIPR2	66	0.066	2.6293194845932805e-14	2.0886644491972678e-13
9365	DYNC1H1	66	0.066	2.6293194845932805e-14	2.0886644491972678e-13
27949	NLN	66	0.066	2.6293194845932805e-14	2.0886644491972678e-13
16348	KDM4C\x3bDMAC1	66	0.066	2.6293194845932805e-14	2.0886644491972678e-13
11940	FREM1	66	0.066	2.6293194845932805e-14	2.0886644491972678e-13
19913	LINC02118\x3bPELO	66	0.066	2.6293194845932805e-14	2.0886644491972678e-13
28147	NONE\x3bSLITRK1	66	0.066	2.6293194845932805e-14	2.0886644491972678e-13
40327	TMEM150C	66	0.066	2.6293194845932805e-14	2.0886644491972678e-13
33578	RBM19	66	0.066	2.6293194845932805e-14	2.0886644491972678e-13
14029	HAVCR1	66	0.066	2.6293194845932805e-14	2.0886644491972678e-13
20808	LIPC	66	0.066	2.6293194845932805e-14	2.0886644491972678e-13
39320	TBC1D19	66	0.066	2.6293194845932805e-14	2.0886644491972678e-13
6309	CILK1	66	0.066	2.6293194845932805e-14	2.0886644491972678e-13
3086	BFSP1	65	0.065	8.153959317321239e-14	6.378155349379848e-13
13985	HAO1	65	0.065	8.153959317321239e-14	6.378155349379848e-13
5596	CDKN2B-AS1	65	0.065	8.153959317321239e-14	6.378155349379848e-13
40943	TP53	65	0.065	8.153959317321239e-14	6.378155349379848e-13
39413	TBP	65	0.065	8.153959317321239e-14	6.378155349379848e-13
41211	TRIM29	65	0.065	8.153959317321239e-14	6.378155349379848e-13
35937	SH3BGRL\x3bPOU3F4	65	0.065	8.153959317321239e-14	6.378155349379848e-13
4045	C6orf118	65	0.065	8.153959317321239e-14	6.378155349379848e-13
43100	XIRP2	65	0.065	8.153959317321239e-14	6.378155349379848e-13
26745	MTAP	65	0.065	8.153959317321239e-14	6.378155349379848e-13
31271	PLAC8\x3bCOQ2	65	0.065	8.153959317321239e-14	6.378155349379848e-13
8739	DLG2	65	0.065	8.153959317321239e-14	6.378155349379848e-13
28888	OPA1	65	0.065	8.153959317321239e-14	6.378155349379848e-13
32703	PSMD1	65	0.065	8.153959317321239e-14	6.378155349379848e-13
11307	FBXO9	65	0.065	8.153959317321239e-14	6.378155349379848e-13
42996	WNK4	65	0.065	8.153959317321239e-14	6.378155349379848e-13
44156	ZNF518A	65	0.065	8.153959317321239e-14	6.378155349379848e-13
3756	C1QTNF7-AS1	65	0.065	8.153959317321239e-14	6.378155349379848e-13
1962	ARHGAP6	65	0.065	8.153959317321239e-14	6.378155349379848e-13
23127	LONRF3	65	0.065	8.153959317321239e-14	6.378155349379848e-13
33441	RASA2	65	0.065	8.153959317321239e-14	6.378155349379848e-13
24028	MAST4	64	0.064	2.488402662188801e-13	1.918501247888665e-12
44795	ZXDA\x3bNONE	64	0.064	2.488402662188801e-13	1.918501247888665e-12
13119	GPA33	64	0.064	2.488402662188801e-13	1.918501247888665e-12
40328	TMEM150C\x3bLINC00575	64	0.064	2.488402662188801e-13	1.918501247888665e-12
29534	OR6B2	64	0.064	2.488402662188801e-13	1.918501247888665e-12
38629	STC2	64	0.064	2.488402662188801e-13	1.918501247888665e-12
43096	XIAP	64	0.064	2.488402662188801e-13	1.918501247888665e-12
20442	LINC02505\x3bLINC02616	64	0.064	2.488402662188801e-13	1.918501247888665e-12
34732	RPS4X	64	0.064	2.488402662188801e-13	1.918501247888665e-12
30078	PARD6G\x3bNONE	64	0.064	2.488402662188801e-13	1.918501247888665e-12
31304	PLCG1-AS1	64	0.064	2.488402662188801e-13	1.918501247888665e-12
16439	KIAA1614-AS1\x3bSTX6	64	0.064	2.488402662188801e-13	1.918501247888665e-12
2121	ARMC9\x3bB3GNT7	64	0.064	2.488402662188801e-13	1.918501247888665e-12
38046	SPATA8\x3bLINC02254	64	0.064	2.488402662188801e-13	1.918501247888665e-12
3363	BRINP1	64	0.064	2.488402662188801e-13	1.918501247888665e-12
37747	SNX19\x3bNTM	64	0.064	2.488402662188801e-13	1.918501247888665e-12
17744	LINC00373	64	0.064	2.488402662188801e-13	1.918501247888665e-12
6240	CHST15	64	0.064	2.488402662188801e-13	1.918501247888665e-12
35904	SGTB	64	0.064	2.488402662188801e-13	1.918501247888665e-12
6556	CLMN	64	0.064	2.488402662188801e-13	1.918501247888665e-12
35615	SENP6	63	0.063	7.471441603150956e-13	5.6908098853808404e-12
21157	LOC100289473\x3bSIRPA	63	0.063	7.471441603150956e-13	5.6908098853808404e-12
36407	SLC24A2	63	0.063	7.471441603150956e-13	5.6908098853808404e-12
8800	DMD	63	0.063	7.471441603150956e-13	5.6908098853808404e-12
27637	NEK11	63	0.063	7.471441603150956e-13	5.6908098853808404e-12
19943	LINC02141\x3bMIR4426	63	0.063	7.471441603150956e-13	5.6908098853808404e-12
16494	KIF25	63	0.063	7.471441603150956e-13	5.6908098853808404e-12
17397	LEPR\x3bPDE4B	63	0.063	7.471441603150956e-13	5.6908098853808404e-12
731	ADNP2\x3bPARD6G-AS1	63	0.063	7.471441603150956e-13	5.6908098853808404e-12
43465	ZDHHC21	63	0.063	7.471441603150956e-13	5.6908098853808404e-12
43454	ZDHHC15\x3bTTC3P1	63	0.063	7.471441603150956e-13	5.6908098853808404e-12
18592	LINC01182\x3bLINC01085	63	0.063	7.471441603150956e-13	5.6908098853808404e-12
22704	LOC257396\x3bFST	63	0.063	7.471441603150956e-13	5.6908098853808404e-12
3253	BNIP3\x3bJAKMIP3	63	0.063	7.471441603150956e-13	5.6908098853808404e-12
16177	KCNIP4	63	0.063	7.471441603150956e-13	5.6908098853808404e-12
8230	DCX	63	0.063	7.471441603150956e-13	5.6908098853808404e-12
8693	DISC1FP1\x3bFAT3	63	0.063	7.471441603150956e-13	5.6908098853808404e-12
9890	ELOVL6	62	0.062	2.206590736350066e-12	1.6560232015740495e-11
17160	LAMC2	62	0.062	2.206590736350066e-12	1.6560232015740495e-11
6389	CLCN4\x3bMID1	62	0.062	2.206590736350066e-12	1.6560232015740495e-11
38676	STK32B	62	0.062	2.206590736350066e-12	1.6560232015740495e-11
17313	LCORL	62	0.062	2.206590736350066e-12	1.6560232015740495e-11
41692	TTTY3\x3bNONE	62	0.062	2.206590736350066e-12	1.6560232015740495e-11
24196	MCUB	62	0.062	2.206590736350066e-12	1.6560232015740495e-11
6241	CHST15\x3bOAT	62	0.062	2.206590736350066e-12	1.6560232015740495e-11
3860	C20orf96	62	0.062	2.206590736350066e-12	1.6560232015740495e-11
33786	RELL1	62	0.062	2.206590736350066e-12	1.6560232015740495e-11
8601	DHX15	62	0.062	2.206590736350066e-12	1.6560232015740495e-11
28011	NMNAT2	62	0.062	2.206590736350066e-12	1.6560232015740495e-11
27751	NFIB	62	0.062	2.206590736350066e-12	1.6560232015740495e-11
36996	SLITRK5	62	0.062	2.206590736350066e-12	1.6560232015740495e-11
15935	JAG1	62	0.062	2.206590736350066e-12	1.6560232015740495e-11
40692	TMPRSS13	62	0.062	2.206590736350066e-12	1.6560232015740495e-11
3436	BTF3	62	0.062	2.206590736350066e-12	1.6560232015740495e-11
29535	OR6B2\x3bOR6B3	62	0.062	2.206590736350066e-12	1.6560232015740495e-11
10980	FAM53B-AS1	62	0.062	2.206590736350066e-12	1.6560232015740495e-11
31420	PLOD2	62	0.062	2.206590736350066e-12	1.6560232015740495e-11
9123	DPPA5	62	0.062	2.206590736350066e-12	1.6560232015740495e-11
12353	GAPVD1	61	0.061	6.408730655574498e-12	4.749896228979663e-11
1639	AP1S2	61	0.061	6.408730655574498e-12	4.749896228979663e-11
33408	RAPGEF1	61	0.061	6.408730655574498e-12	4.749896228979663e-11
12457	GCA	61	0.061	6.408730655574498e-12	4.749896228979663e-11
2063	ARL15	61	0.061	6.408730655574498e-12	4.749896228979663e-11
6087	CHD6	61	0.061	6.408730655574498e-12	4.749896228979663e-11
41397	TRPM3	61	0.061	6.408730655574498e-12	4.749896228979663e-11
10387	EVC2	61	0.061	6.408730655574498e-12	4.749896228979663e-11
15148	IFT74\x3bTEK	61	0.061	6.408730655574498e-12	4.749896228979663e-11
15774	ISL1\x3bLINC02118	61	0.061	6.408730655574498e-12	4.749896228979663e-11
14721	HS3ST1\x3bLINC02360	61	0.061	6.408730655574498e-12	4.749896228979663e-11
27883	NKAP	61	0.061	6.408730655574498e-12	4.749896228979663e-11
35038	S100Z	61	0.061	6.408730655574498e-12	4.749896228979663e-11
33351	RALGAPA2	61	0.061	6.408730655574498e-12	4.749896228979663e-11
37783	SOAT1	61	0.061	6.408730655574498e-12	4.749896228979663e-11
19330	LINC01721\x3bSYNDIG1	61	0.061	6.408730655574498e-12	4.749896228979663e-11
8020	DACH2	61	0.061	6.408730655574498e-12	4.749896228979663e-11
37111	SMG7	61	0.061	6.408730655574498e-12	4.749896228979663e-11
23282	LRRC27	60	0.06	1.8300013254420085e-11	1.3342102054785078e-10
23705	MAGEB17\x3bCTPS2	60	0.06	1.8300013254420085e-11	1.3342102054785078e-10
18528	LINC01135	60	0.06	1.8300013254420085e-11	1.3342102054785078e-10
30503	PDE4D	60	0.06	1.8300013254420085e-11	1.3342102054785078e-10
42141	UGT8	60	0.06	1.8300013254420085e-11	1.3342102054785078e-10
10730	FAM169B	60	0.06	1.8300013254420085e-11	1.3342102054785078e-10
38729	STPG2	60	0.06	1.8300013254420085e-11	1.3342102054785078e-10
13153	GPC3	60	0.06	1.8300013254420085e-11	1.3342102054785078e-10
27179	NAA20	60	0.06	1.8300013254420085e-11	1.3342102054785078e-10
25343	MIR4454\x3bNAP1L3	60	0.06	1.8300013254420085e-11	1.3342102054785078e-10
16386	KHDRBS2\x3bLGSN	60	0.06	1.8300013254420085e-11	1.3342102054785078e-10
13130	GPAT3\x3bLOC101928978	60	0.06	1.8300013254420085e-11	1.3342102054785078e-10
31457	PLS3\x3bDANT2	60	0.06	1.8300013254420085e-11	1.3342102054785078e-10
2757	B3GAT1-DT	60	0.06	1.8300013254420085e-11	1.3342102054785078e-10
41404	TRPM6\x3bC9orf40	60	0.06	1.8300013254420085e-11	1.3342102054785078e-10
6898	COL5A2	60	0.06	1.8300013254420085e-11	1.3342102054785078e-10
27710	NEXMIF	60	0.06	1.8300013254420085e-11	1.3342102054785078e-10
38559	STAG2\x3bTEX13D	60	0.06	1.8300013254420085e-11	1.3342102054785078e-10
34804	RRH	60	0.06	1.8300013254420085e-11	1.3342102054785078e-10
20119	LINC02261\x3bMIR4275	60	0.06	1.8300013254420085e-11	1.3342102054785078e-10
39858	TGIF2LY\x3bMIR9985	60	0.06	1.8300013254420085e-11	1.3342102054785078e-10
29929	PACRG	60	0.06	1.8300013254420085e-11	1.3342102054785078e-10
38038	SPATA6	60	0.06	1.8300013254420085e-11	1.3342102054785078e-10
11754	FMR1NB	60	0.06	1.8300013254420085e-11	1.3342102054785078e-10
42688	VRK1	59	0.059	5.136333909636629e-11	3.7045117955793207e-10
6082	CHD3	59	0.059	5.136333909636629e-11	3.7045117955793207e-10
28480	NSG2\x3bLINC01411	59	0.059	5.136333909636629e-11	3.7045117955793207e-10
16198	KCNJ3	59	0.059	5.136333909636629e-11	3.7045117955793207e-10
16200	KCNJ3\x3bLINC01876	59	0.059	5.136333909636629e-11	3.7045117955793207e-10
36485	SLC25A43	59	0.059	5.136333909636629e-11	3.7045117955793207e-10
27410	NCF2\x3bARPC5	59	0.059	5.136333909636629e-11	3.7045117955793207e-10
26275	MOCS1\x3bLINC00951	59	0.059	5.136333909636629e-11	3.7045117955793207e-10
15541	INPP5A	59	0.059	5.136333909636629e-11	3.7045117955793207e-10
14264	HGC6.3\x3bKIF25-AS1	59	0.059	5.136333909636629e-11	3.7045117955793207e-10
40276	TMEM126A	59	0.059	5.136333909636629e-11	3.7045117955793207e-10
31145	PITX2\x3bMIR297	59	0.059	5.136333909636629e-11	3.7045117955793207e-10
21227	LOC100506188	59	0.059	5.136333909636629e-11	3.7045117955793207e-10
21228	LOC100506188\x3bPRIM2	59	0.059	5.136333909636629e-11	3.7045117955793207e-10
32326	PRKN	59	0.059	5.136333909636629e-11	3.7045117955793207e-10
23642	MACROD2-AS1	59	0.059	5.136333909636629e-11	3.7045117955793207e-10
42530	VCX3A\x3bPUDP	58	0.058	1.416666878749184e-10	1.0061991358528287e-09
12119	FXYD2\x3bFXYD6-FXYD2	58	0.058	1.416666878749184e-10	1.0061991358528287e-09
20702	LINC02737\x3bCNTN5	58	0.058	1.416666878749184e-10	1.0061991358528287e-09
20799	LINGO2\x3bLINC01242	58	0.058	1.416666878749184e-10	1.0061991358528287e-09
4389	CAMK2D\x3bARSJ	58	0.058	1.416666878749184e-10	1.0061991358528287e-09
2848	BAGE2	58	0.058	1.416666878749184e-10	1.0061991358528287e-09
31851	PPARGC1A	58	0.058	1.416666878749184e-10	1.0061991358528287e-09
31106	PIP5K1B	58	0.058	1.416666878749184e-10	1.0061991358528287e-09
18529	LINC01135\x3bLINC01358	58	0.058	1.416666878749184e-10	1.0061991358528287e-09
37991	SPATA19\x3bIGSF9B	58	0.058	1.416666878749184e-10	1.0061991358528287e-09
27771	NFRKB	58	0.058	1.416666878749184e-10	1.0061991358528287e-09
44083	ZNF451	58	0.058	1.416666878749184e-10	1.0061991358528287e-09
36997	SLITRK5\x3bLINC00397	58	0.058	1.416666878749184e-10	1.0061991358528287e-09
36747	SLC44A5	58	0.058	1.416666878749184e-10	1.0061991358528287e-09
28897	OPCML\x3bLINC02743	58	0.058	1.416666878749184e-10	1.0061991358528287e-09
17315	LCORL\x3bNONE	58	0.058	1.416666878749184e-10	1.0061991358528287e-09
33436	RARS1	58	0.058	1.416666878749184e-10	1.0061991358528287e-09
12781	GK\x3bTAB3	58	0.058	1.416666878749184e-10	1.0061991358528287e-09
1868	ARFGAP2	58	0.058	1.416666878749184e-10	1.0061991358528287e-09
1550	ANO7	58	0.058	1.416666878749184e-10	1.0061991358528287e-09
21862	LOC101928978\x3bNKX6-1	58	0.058	1.416666878749184e-10	1.0061991358528287e-09
267	ACBD6	58	0.058	1.416666878749184e-10	1.0061991358528287e-09
9065	DOT1L	58	0.058	1.416666878749184e-10	1.0061991358528287e-09
31455	PLS3	57	0.057	3.8386793024056105e-10	2.6838245129261903e-09
11934	FRAS1	57	0.057	3.8386793024056105e-10	2.6838245129261903e-09
41772	TUT4	57	0.057	3.8386793024056105e-10	2.6838245129261903e-09
24265	MED14	57	0.057	3.8386793024056105e-10	2.6838245129261903e-09
9928	EMCN\x3bLINC01216	57	0.057	3.8386793024056105e-10	2.6838245129261903e-09
3629	C16orf54	57	0.057	3.8386793024056105e-10	2.6838245129261903e-09
11831	FOXD2\x3bTRABD2B	57	0.057	3.8386793024056105e-10	2.6838245129261903e-09
1198	ALPK1	57	0.057	3.8386793024056105e-10	2.6838245129261903e-09
18880	LINC01411\x3bMSX2	57	0.057	3.8386793024056105e-10	2.6838245129261903e-09
29907	PABPC1L2B\x3bPABPC1L2A	57	0.057	3.8386793024056105e-10	2.6838245129261903e-09
38797	STX6	57	0.057	3.8386793024056105e-10	2.6838245129261903e-09
26947	MXRA8	57	0.057	3.8386793024056105e-10	2.6838245129261903e-09
16194	KCNJ1\x3bKCNJ5	57	0.057	3.8386793024056105e-10	2.6838245129261903e-09
20441	LINC02505	57	0.057	3.8386793024056105e-10	2.6838245129261903e-09
38655	STK10	57	0.057	3.8386793024056105e-10	2.6838245129261903e-09
4219	CAB39	57	0.057	3.8386793024056105e-10	2.6838245129261903e-09
32264	PRIM2	57	0.057	3.8386793024056105e-10	2.6838245129261903e-09
20158	LINC02292	57	0.057	3.8386793024056105e-10	2.6838245129261903e-09
20152	LINC02285\x3bLINC00524	57	0.057	3.8386793024056105e-10	2.6838245129261903e-09
8025	DACT2\x3bSMOC2	57	0.057	3.8386793024056105e-10	2.6838245129261903e-09
15927	IZUMO3\x3bTUSC1	57	0.057	3.8386793024056105e-10	2.6838245129261903e-09
4981	CCDC90B	57	0.057	3.8386793024056105e-10	2.6838245129261903e-09
21285	LOC100507053	57	0.057	3.8386793024056105e-10	2.6838245129261903e-09
17482	LHX2	57	0.057	3.8386793024056105e-10	2.6838245129261903e-09
33400	RAP1GDS1	56	0.056	1.02159586013761e-09	7.068837376529226e-09
33496	RASSF2	56	0.056	1.02159586013761e-09	7.068837376529226e-09
6756	CNTLN	56	0.056	1.02159586013761e-09	7.068837376529226e-09
27539	NDUFAF5\x3bSEL1L2	56	0.056	1.02159586013761e-09	7.068837376529226e-09
1134	ALG13	56	0.056	1.02159586013761e-09	7.068837376529226e-09
3482	BUB3\x3bGPR26	56	0.056	1.02159586013761e-09	7.068837376529226e-09
11110	FANCB	56	0.056	1.02159586013761e-09	7.068837376529226e-09
10818	FAM209B	56	0.056	1.02159586013761e-09	7.068837376529226e-09
17972	LINC00564\x3bNONE	56	0.056	1.02159586013761e-09	7.068837376529226e-09
7531	CT83\x3bLOC100126447	56	0.056	1.02159586013761e-09	7.068837376529226e-09
798	AFF2\x3bIDS	56	0.056	1.02159586013761e-09	7.068837376529226e-09
8148	DCAF8L1\x3bMIR6134	56	0.056	1.02159586013761e-09	7.068837376529226e-09
17813	LINC00433\x3bLINC00560	56	0.056	1.02159586013761e-09	7.068837376529226e-09
39926	THG1L	56	0.056	1.02159586013761e-09	7.068837376529226e-09
22916	LOC440982\x3bLINC02032	56	0.056	1.02159586013761e-09	7.068837376529226e-09
9554	EEF1AKMT2	56	0.056	1.02159586013761e-09	7.068837376529226e-09
39868	TGM6	55	0.055	2.669560413561022e-09	1.812126651381207e-08
9825	ELAVL2\x3bIZUMO3	55	0.055	2.669560413561022e-09	1.812126651381207e-08
2430	ATG4B	55	0.055	2.669560413561022e-09	1.812126651381207e-08
38067	SPDL1	55	0.055	2.669560413561022e-09	1.812126651381207e-08
32108	PPWD1	55	0.055	2.669560413561022e-09	1.812126651381207e-08
12511	GCSIR	55	0.055	2.669560413561022e-09	1.812126651381207e-08
34215	RNASET2	55	0.055	2.669560413561022e-09	1.812126651381207e-08
10981	FAM53B\x3bEEF1AKMT2	55	0.055	2.669560413561022e-09	1.812126651381207e-08
9500	EDA	55	0.055	2.669560413561022e-09	1.812126651381207e-08
9828	ELAVL4\x3bDMRTA2	55	0.055	2.669560413561022e-09	1.812126651381207e-08
7299	CRLS1	55	0.055	2.669560413561022e-09	1.812126651381207e-08
6917	COL9A1	55	0.055	2.669560413561022e-09	1.812126651381207e-08
35867	SGCD	55	0.055	2.669560413561022e-09	1.812126651381207e-08
36037	SHLD1	55	0.055	2.669560413561022e-09	1.812126651381207e-08
35856	SFXN1	55	0.055	2.669560413561022e-09	1.812126651381207e-08
9292	DUSP1	55	0.055	2.669560413561022e-09	1.812126651381207e-08
17860	LINC00471	55	0.055	2.669560413561022e-09	1.812126651381207e-08
8236	DCX\x3bSERTM2	55	0.055	2.669560413561022e-09	1.812126651381207e-08
26839	MTPAP	55	0.055	2.669560413561022e-09	1.812126651381207e-08
39667	TENT5D	55	0.055	2.669560413561022e-09	1.812126651381207e-08
11027	FAM78B\x3bLINC01675	55	0.055	2.669560413561022e-09	1.812126651381207e-08
34236	RNF115	55	0.055	2.669560413561022e-09	1.812126651381207e-08
31520	PMS1	55	0.055	2.669560413561022e-09	1.812126651381207e-08
30028	PANK3	55	0.055	2.669560413561022e-09	1.812126651381207e-08
31052	PIK3CA	55	0.055	2.669560413561022e-09	1.812126651381207e-08
41682	TTTY15	55	0.055	2.669560413561022e-09	1.812126651381207e-08
25562	MIR513B\x3bMIR513A1	55	0.055	2.669560413561022e-09	1.812126651381207e-08
20918	LNCDAT	55	0.055	2.669560413561022e-09	1.812126651381207e-08
701	ADH1C	55	0.055	2.669560413561022e-09	1.812126651381207e-08
42310	USP1	55	0.055	2.669560413561022e-09	1.812126651381207e-08
10187	ERBIN	54	0.054	6.847629615952563e-09	4.5844517179290656e-08
8741	DLG3	54	0.054	6.847629615952563e-09	4.5844517179290656e-08
17747	LINC00374\x3bDIAPH3	54	0.054	6.847629615952563e-09	4.5844517179290656e-08
27909	NKX1-2	54	0.054	6.847629615952563e-09	4.5844517179290656e-08
38748	STRBP\x3bCRB2	54	0.054	6.847629615952563e-09	4.5844517179290656e-08
5160	CCSER1	54	0.054	6.847629615952563e-09	4.5844517179290656e-08
6853	COL19A1	54	0.054	6.847629615952563e-09	4.5844517179290656e-08
18242	LINC00901\x3bLINC02024	54	0.054	6.847629615952563e-09	4.5844517179290656e-08
28018	NMRK1	54	0.054	6.847629615952563e-09	4.5844517179290656e-08
4553	CASK	54	0.054	6.847629615952563e-09	4.5844517179290656e-08
36033	SHISAL2A	54	0.054	6.847629615952563e-09	4.5844517179290656e-08
8305	DDX3X\x3bNYX	54	0.054	6.847629615952563e-09	4.5844517179290656e-08
20947	LOC100126447\x3bKLHL13	54	0.054	6.847629615952563e-09	4.5844517179290656e-08
2214	ARSJ	54	0.054	6.847629615952563e-09	4.5844517179290656e-08
12846	GLRX3\x3bMIR378C	54	0.054	6.847629615952563e-09	4.5844517179290656e-08
34376	RNFT2	54	0.054	6.847629615952563e-09	4.5844517179290656e-08
20414	LINC02484\x3bARAP2	54	0.054	6.847629615952563e-09	4.5844517179290656e-08
33150	RAB23\x3bLOC100506188	54	0.054	6.847629615952563e-09	4.5844517179290656e-08
32723	PSMD7	54	0.054	6.847629615952563e-09	4.5844517179290656e-08
10353	ETNPPL	54	0.054	6.847629615952563e-09	4.5844517179290656e-08
32710	PSMD14	54	0.054	6.847629615952563e-09	4.5844517179290656e-08
40981	TPD52L2	54	0.054	6.847629615952563e-09	4.5844517179290656e-08
7555	CTBP2\x3bZRANB1	53	0.053	1.7236674431442918e-08	1.1383630153738178e-07
39088	SYTL4	53	0.053	1.7236674431442918e-08	1.1383630153738178e-07
31971	PPP1R13B	53	0.053	1.7236674431442918e-08	1.1383630153738178e-07
3425	BTBD3\x3bLINC01722	53	0.053	1.7236674431442918e-08	1.1383630153738178e-07
31268	PLAC8	53	0.053	1.7236674431442918e-08	1.1383630153738178e-07
27944	NLGN4Y	53	0.053	1.7236674431442918e-08	1.1383630153738178e-07
16026	KANK4	53	0.053	1.7236674431442918e-08	1.1383630153738178e-07
24262	MED13L	53	0.053	1.7236674431442918e-08	1.1383630153738178e-07
39492	TCERG1L\x3bLINC01164	53	0.053	1.7236674431442918e-08	1.1383630153738178e-07
27386	NCAPG	53	0.053	1.7236674431442918e-08	1.1383630153738178e-07
8003	D2HGDH	53	0.053	1.7236674431442918e-08	1.1383630153738178e-07
17645	LINC00278	53	0.053	1.7236674431442918e-08	1.1383630153738178e-07
17646	LINC00278\x3bTGIF2LY	53	0.053	1.7236674431442918e-08	1.1383630153738178e-07
14887	HTR2B	53	0.053	1.7236674431442918e-08	1.1383630153738178e-07
14539	HNRNPUL2-BSCL2	53	0.053	1.7236674431442918e-08	1.1383630153738178e-07
30649	PEBP1	53	0.053	1.7236674431442918e-08	1.1383630153738178e-07
43499	ZFAND5\x3bTMC1	53	0.053	1.7236674431442918e-08	1.1383630153738178e-07
26824	MTMR8	53	0.053	1.7236674431442918e-08	1.1383630153738178e-07
20135	LINC02270	53	0.053	1.7236674431442918e-08	1.1383630153738178e-07
23396	LRRK1	53	0.053	1.7236674431442918e-08	1.1383630153738178e-07
23419	LSAMP	53	0.053	1.7236674431442918e-08	1.1383630153738178e-07
29776	OTOR\x3bPCSK2	53	0.053	1.7236674431442918e-08	1.1383630153738178e-07
11434	FETUB	52	0.052	4.256458486948224e-08	2.755145505544532e-07
22127	LOC102724404	52	0.052	4.256458486948224e-08	2.755145505544532e-07
20599	LINC02616	52	0.052	4.256458486948224e-08	2.755145505544532e-07
32687	PSMB7	52	0.052	4.256458486948224e-08	2.755145505544532e-07
23711	MAGEB3	52	0.052	4.256458486948224e-08	2.755145505544532e-07
34891	RTF2	52	0.052	4.256458486948224e-08	2.755145505544532e-07
41841	TYRP1	52	0.052	4.256458486948224e-08	2.755145505544532e-07
44598	ZNF81	52	0.052	4.256458486948224e-08	2.755145505544532e-07
20060	LINC02227	52	0.052	4.256458486948224e-08	2.755145505544532e-07
14464	HMHB1\x3bYIPF5	52	0.052	4.256458486948224e-08	2.755145505544532e-07
30250	PCDH7\x3bLINC02497	52	0.052	4.256458486948224e-08	2.755145505544532e-07
15692	IQGAP2\x3bNCRUPAR	52	0.052	4.256458486948224e-08	2.755145505544532e-07
29906	PABPC1L2B-AS1\x3bNAP1L6P	52	0.052	4.256458486948224e-08	2.755145505544532e-07
18420	LINC01049\x3bLINC00410	52	0.052	4.256458486948224e-08	2.755145505544532e-07
6609	CLTRN	52	0.052	4.256458486948224e-08	2.755145505544532e-07
4300	CACUL1	52	0.052	4.256458486948224e-08	2.755145505544532e-07
24293	MED28	52	0.052	4.256458486948224e-08	2.755145505544532e-07
30175	PBDC1\x3bMAGEE1	52	0.052	4.256458486948224e-08	2.755145505544532e-07
31549	PNLIPRP3	52	0.052	4.256458486948224e-08	2.755145505544532e-07
42907	WDR75	52	0.052	4.256458486948224e-08	2.755145505544532e-07
8407	DEFB125	52	0.052	4.256458486948224e-08	2.755145505544532e-07
16438	KIAA1614-AS1	52	0.052	4.256458486948224e-08	2.755145505544532e-07
17329	LDB2\x3bLINC02493	52	0.052	4.256458486948224e-08	2.755145505544532e-07
28323	NPVF	52	0.052	4.256458486948224e-08	2.755145505544532e-07
8012	DAB1\x3bOMA1	52	0.052	4.256458486948224e-08	2.755145505544532e-07
26392	MR1\x3bIER5	52	0.052	4.256458486948224e-08	2.755145505544532e-07
24980	MIR218-2	52	0.052	4.256458486948224e-08	2.755145505544532e-07
13159	GPC5-AS2	52	0.052	4.256458486948224e-08	2.755145505544532e-07
30911	PHKA1	52	0.052	4.256458486948224e-08	2.755145505544532e-07
22343	LOC105372672	52	0.052	4.256458486948224e-08	2.755145505544532e-07
11478	FGF12-AS2	52	0.052	4.256458486948224e-08	2.755145505544532e-07
43412	ZC4H2	52	0.052	4.256458486948224e-08	2.755145505544532e-07
42826	WDFY3	52	0.052	4.256458486948224e-08	2.755145505544532e-07
629	ADD3	51	0.051	1.0308371859395269e-07	6.553877179800356e-07
34800	RRBP1\x3bBANF2	51	0.051	1.0308371859395269e-07	6.553877179800356e-07
24059	MB21D2\x3bPLAAT1	51	0.051	1.0308371859395269e-07	6.553877179800356e-07
33074	QDPR	51	0.051	1.0308371859395269e-07	6.553877179800356e-07
31237	PLA2G4A	51	0.051	1.0308371859395269e-07	6.553877179800356e-07
1116	ALDH9A1	51	0.051	1.0308371859395269e-07	6.553877179800356e-07
1194	ALPG	51	0.051	1.0308371859395269e-07	6.553877179800356e-07
23700	MAGEB10	51	0.051	1.0308371859395269e-07	6.553877179800356e-07
21837	LOC101928858\x3bLINC02219	51	0.051	1.0308371859395269e-07	6.553877179800356e-07
33298	RAD51AP2	51	0.051	1.0308371859395269e-07	6.553877179800356e-07
13189	GPM6B\x3bGEMIN8	51	0.051	1.0308371859395269e-07	6.553877179800356e-07
27575	NDUFS4	51	0.051	1.0308371859395269e-07	6.553877179800356e-07
37831	SORL1\x3bMIR100HG	51	0.051	1.0308371859395269e-07	6.553877179800356e-07
38089	SPECC1	51	0.051	1.0308371859395269e-07	6.553877179800356e-07
8917	DNAJC13	51	0.051	1.0308371859395269e-07	6.553877179800356e-07
30243	PCDH19	51	0.051	1.0308371859395269e-07	6.553877179800356e-07
16517	KIF4B	51	0.051	1.0308371859395269e-07	6.553877179800356e-07
35346	SCN9A	51	0.051	1.0308371859395269e-07	6.553877179800356e-07
13288	GPR34	51	0.051	1.0308371859395269e-07	6.553877179800356e-07
44586	ZNF804A	51	0.051	1.0308371859395269e-07	6.553877179800356e-07
20195	LINC02318\x3bTCL6	51	0.051	1.0308371859395269e-07	6.553877179800356e-07
27604	NECTIN1	51	0.051	1.0308371859395269e-07	6.553877179800356e-07
38711	STOM	51	0.051	1.0308371859395269e-07	6.553877179800356e-07
28707	NWD2	51	0.051	1.0308371859395269e-07	6.553877179800356e-07
10651	FAM135A	51	0.051	1.0308371859395269e-07	6.553877179800356e-07
19891	LINC02106\x3bLOC642366	51	0.051	1.0308371859395269e-07	6.553877179800356e-07
43147	XPR1	51	0.051	1.0308371859395269e-07	6.553877179800356e-07
17444	LGI2	51	0.051	1.0308371859395269e-07	6.553877179800356e-07
567	ADAMTSL1	51	0.051	1.0308371859395269e-07	6.553877179800356e-07
42461	UTY	51	0.051	1.0308371859395269e-07	6.553877179800356e-07
29775	OTOR	50	0.05	2.4475945657339696e-07	1.5280735822837092e-06
16469	KIF16B	50	0.05	2.4475945657339696e-07	1.5280735822837092e-06
8512	DEUP1	50	0.05	2.4475945657339696e-07	1.5280735822837092e-06
10529	FAAH2\x3bZXDB	50	0.05	2.4475945657339696e-07	1.5280735822837092e-06
18866	LINC01395	50	0.05	2.4475945657339696e-07	1.5280735822837092e-06
39424	TBX15	50	0.05	2.4475945657339696e-07	1.5280735822837092e-06
31002	PIGA	50	0.05	2.4475945657339696e-07	1.5280735822837092e-06
31119	PIR-FIGF	50	0.05	2.4475945657339696e-07	1.5280735822837092e-06
8635	DIAPH3	50	0.05	2.4475945657339696e-07	1.5280735822837092e-06
35270	SCD5	50	0.05	2.4475945657339696e-07	1.5280735822837092e-06
30423	PCSK2\x3bBFSP1	50	0.05	2.4475945657339696e-07	1.5280735822837092e-06
30239	PCDH17	50	0.05	2.4475945657339696e-07	1.5280735822837092e-06
13305	GPR50\x3bVMA21	50	0.05	2.4475945657339696e-07	1.5280735822837092e-06
18405	LINC01037\x3bBRINP3	50	0.05	2.4475945657339696e-07	1.5280735822837092e-06
18267	LINC00922\x3bCDH5	50	0.05	2.4475945657339696e-07	1.5280735822837092e-06
16376	KHDC1L	50	0.05	2.4475945657339696e-07	1.5280735822837092e-06
10645	FAM133A\x3bMIR548M	50	0.05	2.4475945657339696e-07	1.5280735822837092e-06
34494	RP9P	50	0.05	2.4475945657339696e-07	1.5280735822837092e-06
11832	FOXD3	50	0.05	2.4475945657339696e-07	1.5280735822837092e-06
3979	C4orf19	50	0.05	2.4475945657339696e-07	1.5280735822837092e-06
22852	LOC399975\x3bBARX2	50	0.05	2.4475945657339696e-07	1.5280735822837092e-06
42515	VBP1	50	0.05	2.4475945657339696e-07	1.5280735822837092e-06
21929	LOC101929297\x3bPRR18	50	0.05	2.4475945657339696e-07	1.5280735822837092e-06
9943	EML1	50	0.05	2.4475945657339696e-07	1.5280735822837092e-06
32856	PTMA	50	0.05	2.4475945657339696e-07	1.5280735822837092e-06
38601	STARD8	50	0.05	2.4475945657339696e-07	1.5280735822837092e-06
9891	ELOVL6\x3bENPEP	50	0.05	2.4475945657339696e-07	1.5280735822837092e-06
9181	DRD1	50	0.05	2.4475945657339696e-07	1.5280735822837092e-06
16687	KLHL4\x3bCPXCR1	50	0.05	2.4475945657339696e-07	1.5280735822837092e-06
1443	ANKRD31	50	0.05	2.4475945657339696e-07	1.5280735822837092e-06
18826	LINC01358\x3bHSD52	50	0.05	2.4475945657339696e-07	1.5280735822837092e-06
31289	PLCB1	49	0.049	5.695782739272168e-07	3.4810444395141746e-06
31463	PLSCR4	49	0.049	5.695782739272168e-07	3.4810444395141746e-06
7191	CPXM2	49	0.049	5.695782739272168e-07	3.4810444395141746e-06
36654	SLC35G2	49	0.049	5.695782739272168e-07	3.4810444395141746e-06
18591	LINC01182	49	0.049	5.695782739272168e-07	3.4810444395141746e-06
7614	CTPS2	49	0.049	5.695782739272168e-07	3.4810444395141746e-06
40318	TMEM14A	49	0.049	5.695782739272168e-07	3.4810444395141746e-06
10520	F8	49	0.049	5.695782739272168e-07	3.4810444395141746e-06
8613	DHX35\x3bLINC01734	49	0.049	5.695782739272168e-07	3.4810444395141746e-06
31611	POF1B	49	0.049	5.695782739272168e-07	3.4810444395141746e-06
15871	ITK	49	0.049	5.695782739272168e-07	3.4810444395141746e-06
29820	OVOL2	49	0.049	5.695782739272168e-07	3.4810444395141746e-06
41848	TYW3	49	0.049	5.695782739272168e-07	3.4810444395141746e-06
43061	WWC3	49	0.049	5.695782739272168e-07	3.4810444395141746e-06
42531	VCX3B	49	0.049	5.695782739272168e-07	3.4810444395141746e-06
21405	LOC101926960\x3bGHR	49	0.049	5.695782739272168e-07	3.4810444395141746e-06
2426	ATG2B	49	0.049	5.695782739272168e-07	3.4810444395141746e-06
11954	FRG1DP\x3bFRG2EP	49	0.049	5.695782739272168e-07	3.4810444395141746e-06
3191	BMP2\x3bLINC01428	49	0.049	5.695782739272168e-07	3.4810444395141746e-06
14118	HDAC8	49	0.049	5.695782739272168e-07	3.4810444395141746e-06
9906	EMB	49	0.049	5.695782739272168e-07	3.4810444395141746e-06
27628	NEGR1\x3bLINC01360	49	0.049	5.695782739272168e-07	3.4810444395141746e-06
6565	CLNK	49	0.049	5.695782739272168e-07	3.4810444395141746e-06
26814	MTMR2	49	0.049	5.695782739272168e-07	3.4810444395141746e-06
39648	TENM2\x3bWWC1	49	0.049	5.695782739272168e-07	3.4810444395141746e-06
39785	TFAP2C\x3bBMP7	49	0.049	5.695782739272168e-07	3.4810444395141746e-06
4761	CCDC125	49	0.049	5.695782739272168e-07	3.4810444395141746e-06
26970	MYCBP2	49	0.049	5.695782739272168e-07	3.4810444395141746e-06
10568	FAF1	49	0.049	5.695782739272168e-07	3.4810444395141746e-06
6221	CHRND	49	0.049	5.695782739272168e-07	3.4810444395141746e-06
6226	CHRNG	49	0.049	5.695782739272168e-07	3.4810444395141746e-06
5860	CEP97	49	0.049	5.695782739272168e-07	3.4810444395141746e-06
7712	CWF19L2	49	0.049	5.695782739272168e-07	3.4810444395141746e-06
35980	SH3TC1	49	0.049	5.695782739272168e-07	3.4810444395141746e-06
16379	KHDC3L	49	0.049	5.695782739272168e-07	3.4810444395141746e-06
28184	NOTCH2	49	0.049	5.695782739272168e-07	3.4810444395141746e-06
36403	SLC23A2	49	0.049	5.695782739272168e-07	3.4810444395141746e-06
42061	UCHL3	48	0.048	1.298626944356896e-06	7.768597751860763e-06
12801	GLG1	48	0.048	1.298626944356896e-06	7.768597751860763e-06
11753	FMR1	48	0.048	1.298626944356896e-06	7.768597751860763e-06
22581	LOC107984703\x3bTUNAR	48	0.048	1.298626944356896e-06	7.768597751860763e-06
40853	TNPO1	48	0.048	1.298626944356896e-06	7.768597751860763e-06
23405	LRRN4	48	0.048	1.298626944356896e-06	7.768597751860763e-06
649	ADGRD1	48	0.048	1.298626944356896e-06	7.768597751860763e-06
20438	LINC02501\x3bLINC02506	48	0.048	1.298626944356896e-06	7.768597751860763e-06
3016	BCOR	48	0.048	1.298626944356896e-06	7.768597751860763e-06
7857	CYP24A1\x3bPFDN4	48	0.048	1.298626944356896e-06	7.768597751860763e-06
37247	SNAP25	48	0.048	1.298626944356896e-06	7.768597751860763e-06
37746	SNX19	48	0.048	1.298626944356896e-06	7.768597751860763e-06
37041	SMAP1	48	0.048	1.298626944356896e-06	7.768597751860763e-06
15811	ITGA2	48	0.048	1.298626944356896e-06	7.768597751860763e-06
8453	DENND1A\x3bLOC100505588	48	0.048	1.298626944356896e-06	7.768597751860763e-06
35959	SH3GL2\x3bADAMTSL1	48	0.048	1.298626944356896e-06	7.768597751860763e-06
16399	KIAA0232	48	0.048	1.298626944356896e-06	7.768597751860763e-06
8311	DDX43	48	0.048	1.298626944356896e-06	7.768597751860763e-06
8024	DACT2	48	0.048	1.298626944356896e-06	7.768597751860763e-06
39935	THOC3	48	0.048	1.298626944356896e-06	7.768597751860763e-06
39321	TBC1D19\x3bSTIM2-AS1	48	0.048	1.298626944356896e-06	7.768597751860763e-06
39408	TBL1Y	48	0.048	1.298626944356896e-06	7.768597751860763e-06
39409	TBL1Y\x3bPRKY	48	0.048	1.298626944356896e-06	7.768597751860763e-06
9780	EIF4E	48	0.048	1.298626944356896e-06	7.768597751860763e-06
20432	LINC02497\x3bLINC02501	48	0.048	1.298626944356896e-06	7.768597751860763e-06
39903	THBS2\x3bWDR27	48	0.048	1.298626944356896e-06	7.768597751860763e-06
16375	KHDC1	48	0.048	1.298626944356896e-06	7.768597751860763e-06
38497	ST3GAL1	48	0.048	1.298626944356896e-06	7.768597751860763e-06
14970	ICA1	48	0.048	1.298626944356896e-06	7.768597751860763e-06
15052	IFIH1	48	0.048	1.298626944356896e-06	7.768597751860763e-06
30174	PBDC1	48	0.048	1.298626944356896e-06	7.768597751860763e-06
30837	PGPEP1L	48	0.048	1.298626944356896e-06	7.768597751860763e-06
33283	RAD17	48	0.048	1.298626944356896e-06	7.768597751860763e-06
13161	GPC6	48	0.048	1.298626944356896e-06	7.768597751860763e-06
13106	GOT1L1	48	0.048	1.298626944356896e-06	7.768597751860763e-06
31667	POLR1E	48	0.048	1.298626944356896e-06	7.768597751860763e-06
11133	FAP	48	0.048	1.298626944356896e-06	7.768597751860763e-06
2215	ARSJ\x3bUGT8	48	0.048	1.298626944356896e-06	7.768597751860763e-06
23714	MAGEB5\x3bVENTXP1	47	0.047	2.899884045960742e-06	1.695073833401453e-05
822	AGAP1	47	0.047	2.899884045960742e-06	1.695073833401453e-05
992	AK7	47	0.047	2.899884045960742e-06	1.695073833401453e-05
32674	PSMB1	47	0.047	2.899884045960742e-06	1.695073833401453e-05
11873	FOXL2	47	0.047	2.899884045960742e-06	1.695073833401453e-05
33684	RC3H2	47	0.047	2.899884045960742e-06	1.695073833401453e-05
34105	RIN2	47	0.047	2.899884045960742e-06	1.695073833401453e-05
30884	PHF19	47	0.047	2.899884045960742e-06	1.695073833401453e-05
38023	SPATA3\x3bC2orf72	47	0.047	2.899884045960742e-06	1.695073833401453e-05
35942	SH3BP4\x3bAGAP1	47	0.047	2.899884045960742e-06	1.695073833401453e-05
12664	GHR	47	0.047	2.899884045960742e-06	1.695073833401453e-05
11584	FILIP1	47	0.047	2.899884045960742e-06	1.695073833401453e-05
32774	PTCHD1	47	0.047	2.899884045960742e-06	1.695073833401453e-05
16042	KAT14	47	0.047	2.899884045960742e-06	1.695073833401453e-05
29748	OSTF1	47	0.047	2.899884045960742e-06	1.695073833401453e-05
15881	ITM2C	47	0.047	2.899884045960742e-06	1.695073833401453e-05
15952	JAKMIP3	47	0.047	2.899884045960742e-06	1.695073833401453e-05
6418	CLDN19	47	0.047	2.899884045960742e-06	1.695073833401453e-05
8672	DIPK2B\x3bLINC01204	47	0.047	2.899884045960742e-06	1.695073833401453e-05
7263	CRHBP\x3bAGGF1	47	0.047	2.899884045960742e-06	1.695073833401453e-05
17729	LINC00355\x3bLINC01052	47	0.047	2.899884045960742e-06	1.695073833401453e-05
17736	LINC00364\x3bLINC00550	47	0.047	2.899884045960742e-06	1.695073833401453e-05
40944	TP53AIP1	47	0.047	2.899884045960742e-06	1.695073833401453e-05
41359	TRMT6	47	0.047	2.899884045960742e-06	1.695073833401453e-05
8415	DEFB129	47	0.047	2.899884045960742e-06	1.695073833401453e-05
26017	MIR876	47	0.047	2.899884045960742e-06	1.695073833401453e-05
28479	NSG2	47	0.047	2.899884045960742e-06	1.695073833401453e-05
13129	GPAT3	47	0.047	2.899884045960742e-06	1.695073833401453e-05
4668	CBLN4\x3bMC3R	47	0.047	2.899884045960742e-06	1.695073833401453e-05
4898	CCDC30	47	0.047	2.899884045960742e-06	1.695073833401453e-05
28385	NR5A1	47	0.047	2.899884045960742e-06	1.695073833401453e-05
20864	LMBRD1	47	0.047	2.899884045960742e-06	1.695073833401453e-05
4305	CADM1	47	0.047	2.899884045960742e-06	1.695073833401453e-05
16632	KLHL1	47	0.047	2.899884045960742e-06	1.695073833401453e-05
22031	LOC102467080\x3bESM1	47	0.047	2.899884045960742e-06	1.695073833401453e-05
39235	TAPT1-AS1\x3bLDB2	47	0.047	2.899884045960742e-06	1.695073833401453e-05
18121	LINC00680\x3bLINC00680-GUSBP4	47	0.047	2.899884045960742e-06	1.695073833401453e-05
13583	GSTCD	47	0.047	2.899884045960742e-06	1.695073833401453e-05
22513	LOC105378127\x3bLINC02538	47	0.047	2.899884045960742e-06	1.695073833401453e-05
42423	USP9Y\x3bDDX3Y	47	0.047	2.899884045960742e-06	1.695073833401453e-05
24147	MCHR2	47	0.047	2.899884045960742e-06	1.695073833401453e-05
39085	SYTL2	47	0.047	2.899884045960742e-06	1.695073833401453e-05
10203	ERCC6L	46	0.046	6.339949943437805e-06	3.632693154990632e-05
9335	DUSP9	46	0.046	6.339949943437805e-06	3.632693154990632e-05
1345	ANK2	46	0.046	6.339949943437805e-06	3.632693154990632e-05
42205	UNC93A	46	0.046	6.339949943437805e-06	3.632693154990632e-05
38557	STAG1\x3bSLC35G2	46	0.046	6.339949943437805e-06	3.632693154990632e-05
14034	HAVCR2	46	0.046	6.339949943437805e-06	3.632693154990632e-05
23699	MAGEB1	46	0.046	6.339949943437805e-06	3.632693154990632e-05
39888	THAP4	46	0.046	6.339949943437805e-06	3.632693154990632e-05
33534	RBBP8	46	0.046	6.339949943437805e-06	3.632693154990632e-05
14782	HSD52	46	0.046	6.339949943437805e-06	3.632693154990632e-05
4221	CAB39\x3bITM2C	46	0.046	6.339949943437805e-06	3.632693154990632e-05
37890	SP100\x3bLINC01907	46	0.046	6.339949943437805e-06	3.632693154990632e-05
7819	CYFIP2	46	0.046	6.339949943437805e-06	3.632693154990632e-05
13429	GRID2\x3bATOH1	46	0.046	6.339949943437805e-06	3.632693154990632e-05
24810	MIR1294	46	0.046	6.339949943437805e-06	3.632693154990632e-05
2593	ATP6V1B1	46	0.046	6.339949943437805e-06	3.632693154990632e-05
41234	TRIM42\x3bSLC25A36	46	0.046	6.339949943437805e-06	3.632693154990632e-05
3118	BICRA	46	0.046	6.339949943437805e-06	3.632693154990632e-05
38717	STOM\x3bGGTA1	46	0.046	6.339949943437805e-06	3.632693154990632e-05
27369	NBPF7	46	0.046	6.339949943437805e-06	3.632693154990632e-05
25140	MIR3672\x3bGRIA3	46	0.046	6.339949943437805e-06	3.632693154990632e-05
8669	DIPK2A\x3bLNCSRLR	46	0.046	6.339949943437805e-06	3.632693154990632e-05
6989	COPS7B	46	0.046	6.339949943437805e-06	3.632693154990632e-05
32775	PTCHD1-AS	46	0.046	6.339949943437805e-06	3.632693154990632e-05
41439	TSEN15\x3bC1orf21	46	0.046	6.339949943437805e-06	3.632693154990632e-05
1196	ALPI	46	0.046	6.339949943437805e-06	3.632693154990632e-05
14445	HMGCS2	46	0.046	6.339949943437805e-06	3.632693154990632e-05
30232	PCDH11X\x3bMIR4454	46	0.046	6.339949943437805e-06	3.632693154990632e-05
9523	EDEM3	46	0.046	6.339949943437805e-06	3.632693154990632e-05
12848	GLRX5\x3bLINC02318	46	0.046	6.339949943437805e-06	3.632693154990632e-05
11360	FCHO2	46	0.046	6.339949943437805e-06	3.632693154990632e-05
33634	RBMS1\x3bTANK	46	0.046	6.339949943437805e-06	3.632693154990632e-05
31255	PLAA	46	0.046	6.339949943437805e-06	3.632693154990632e-05
23627	MAB21L3	46	0.046	6.339949943437805e-06	3.632693154990632e-05
494	ADAM19	46	0.046	6.339949943437805e-06	3.632693154990632e-05
42833	WDR1	46	0.046	6.339949943437805e-06	3.632693154990632e-05
41601	TTC33	46	0.046	6.339949943437805e-06	3.632693154990632e-05
23721	MAGEC3	45	0.045	1.35656084410283e-05	7.55898804720227e-05
43282	ZBED1	45	0.045	1.35656084410283e-05	7.55898804720227e-05
24635	MINAR1	45	0.045	1.35656084410283e-05	7.55898804720227e-05
21521	LOC101927509	45	0.045	1.35656084410283e-05	7.55898804720227e-05
15290	IL13RA1	45	0.045	1.35656084410283e-05	7.55898804720227e-05
15438	ILDR2	45	0.045	1.35656084410283e-05	7.55898804720227e-05
39397	TBCK	45	0.045	1.35656084410283e-05	7.55898804720227e-05
44801	ZYG11B	45	0.045	1.35656084410283e-05	7.55898804720227e-05
17201	LARP4B	45	0.045	1.35656084410283e-05	7.55898804720227e-05
11038	FAM83D	45	0.045	1.35656084410283e-05	7.55898804720227e-05
21984	LOC101929563	45	0.045	1.35656084410283e-05	7.55898804720227e-05
31456	PLS3-AS1	45	0.045	1.35656084410283e-05	7.55898804720227e-05
7422	CSMD3	45	0.045	1.35656084410283e-05	7.55898804720227e-05
27823	NIBAN1	45	0.045	1.35656084410283e-05	7.55898804720227e-05
32268	PRKAA1	45	0.045	1.35656084410283e-05	7.55898804720227e-05
32322	PRKG2	45	0.045	1.35656084410283e-05	7.55898804720227e-05
18394	LINC01029\x3bSALL3	45	0.045	1.35656084410283e-05	7.55898804720227e-05
40700	TMPRSS4	45	0.045	1.35656084410283e-05	7.55898804720227e-05
3837	C1orf87\x3bLINC01748	45	0.045	1.35656084410283e-05	7.55898804720227e-05
16273	KCNQ5\x3bKHDC1L	45	0.045	1.35656084410283e-05	7.55898804720227e-05
31605	PODN	45	0.045	1.35656084410283e-05	7.55898804720227e-05
31616	POGK	45	0.045	1.35656084410283e-05	7.55898804720227e-05
8788	DMAC1\x3bPTPRD	45	0.045	1.35656084410283e-05	7.55898804720227e-05
8815	DMRTA1	45	0.045	1.35656084410283e-05	7.55898804720227e-05
36335	SLC19A2	45	0.045	1.35656084410283e-05	7.55898804720227e-05
6677	CNGA2	45	0.045	1.35656084410283e-05	7.55898804720227e-05
15955	JAM3	45	0.045	1.35656084410283e-05	7.55898804720227e-05
25677	MIR548AI\x3bLINC01571	45	0.045	1.35656084410283e-05	7.55898804720227e-05
20603	LINC02618	45	0.045	1.35656084410283e-05	7.55898804720227e-05
10773	FAM184B	45	0.045	1.35656084410283e-05	7.55898804720227e-05
7894	CYP2J2	45	0.045	1.35656084410283e-05	7.55898804720227e-05
27626	NEGR1	45	0.045	1.35656084410283e-05	7.55898804720227e-05
20253	LINC02364\x3bLINC02472	45	0.045	1.35656084410283e-05	7.55898804720227e-05
40007	TIMD4	45	0.045	1.35656084410283e-05	7.55898804720227e-05
41385	TRPC5	45	0.045	1.35656084410283e-05	7.55898804720227e-05
20919	LNCDAT\x3bLOC101929297	45	0.045	1.35656084410283e-05	7.55898804720227e-05
25563	MIR513C	45	0.045	1.35656084410283e-05	7.55898804720227e-05
15213	IGFN1\x3bPKP1	45	0.045	1.35656084410283e-05	7.55898804720227e-05
2759	B3GAT1\x3bB3GAT1-DT	45	0.045	1.35656084410283e-05	7.55898804720227e-05
2586	ATP6V0E1	45	0.045	1.35656084410283e-05	7.55898804720227e-05
6171	CHORDC1	45	0.045	1.35656084410283e-05	7.55898804720227e-05
39140	TACSTD2	45	0.045	1.35656084410283e-05	7.55898804720227e-05
35608	SENCR	45	0.045	1.35656084410283e-05	7.55898804720227e-05
22947	LOC613206	45	0.045	1.35656084410283e-05	7.55898804720227e-05
22794	LOC339593\x3bLINC00687	45	0.045	1.35656084410283e-05	7.55898804720227e-05
12514	GDA	45	0.045	1.35656084410283e-05	7.55898804720227e-05
13704	GUCY1A2\x3bCWF19L2	45	0.045	1.35656084410283e-05	7.55898804720227e-05
9827	ELAVL4	45	0.045	1.35656084410283e-05	7.55898804720227e-05
10219	ERGIC1	45	0.045	1.35656084410283e-05	7.55898804720227e-05
34734	RPS4Y1	45	0.045	1.35656084410283e-05	7.55898804720227e-05
9188	DRD5	45	0.045	1.35656084410283e-05	7.55898804720227e-05
41691	TTTY23\x3bNONE	45	0.045	1.35656084410283e-05	7.55898804720227e-05
1977	ARHGEF12	45	0.045	1.35656084410283e-05	7.55898804720227e-05
43642	ZMPSTE24	44	0.044	2.8397217284856045e-05	0.0001553307522431
29922	PABPC5\x3bPCDH11X	44	0.044	2.8397217284856045e-05	0.0001553307522431
30114	PARP8\x3bLINC02106	44	0.044	2.8397217284856045e-05	0.0001553307522431
6469	CLEC18B	44	0.044	2.8397217284856045e-05	0.0001553307522431
18502	LINC01117\x3bLOC105373759	44	0.044	2.8397217284856045e-05	0.0001553307522431
31256	PLAAT1	44	0.044	2.8397217284856045e-05	0.0001553307522431
39439	TBX22\x3bCHMP1B2P	44	0.044	2.8397217284856045e-05	0.0001553307522431
9274	DTYMK	44	0.044	2.8397217284856045e-05	0.0001553307522431
9975	ENC1	44	0.044	2.8397217284856045e-05	0.0001553307522431
5597	CDKN2B-AS1\x3bDMRTA1	44	0.044	2.8397217284856045e-05	0.0001553307522431
13730	GUSBP15\x3bGUSBP3	44	0.044	2.8397217284856045e-05	0.0001553307522431
35501	SEC24B\x3bMCUB	44	0.044	2.8397217284856045e-05	0.0001553307522431
9653	EGFL6	44	0.044	2.8397217284856045e-05	0.0001553307522431
7775	CXorf56	44	0.044	2.8397217284856045e-05	0.0001553307522431
8812	DMRT2\x3bSMARCA2	44	0.044	2.8397217284856045e-05	0.0001553307522431
20995	LOC100129203\x3bFAM76B	44	0.044	2.8397217284856045e-05	0.0001553307522431
3052	BEND2	44	0.044	2.8397217284856045e-05	0.0001553307522431
27466	NCRUPAR\x3bF2R	44	0.044	2.8397217284856045e-05	0.0001553307522431
4301	CACUL1\x3bNANOS1	44	0.044	2.8397217284856045e-05	0.0001553307522431
40134	TM2D1	44	0.044	2.8397217284856045e-05	0.0001553307522431
41079	TRAF1	44	0.044	2.8397217284856045e-05	0.0001553307522431
12109	FUT9	44	0.044	2.8397217284856045e-05	0.0001553307522431
13576	GSTA3	44	0.044	2.8397217284856045e-05	0.0001553307522431
19673	LINC01951\x3bDRD1	44	0.044	2.8397217284856045e-05	0.0001553307522431
40094	TLK1	44	0.044	2.8397217284856045e-05	0.0001553307522431
7304	CRNKL1	44	0.044	2.8397217284856045e-05	0.0001553307522431
16801	KRAS	44	0.044	2.8397217284856045e-05	0.0001553307522431
10508	F2R	44	0.044	2.8397217284856045e-05	0.0001553307522431
964	AIMP1	44	0.044	2.8397217284856045e-05	0.0001553307522431
43510	ZFHX3	44	0.044	2.8397217284856045e-05	0.0001553307522431
332	ACP3	44	0.044	2.8397217284856045e-05	0.0001553307522431
1349	ANKAR	44	0.044	2.8397217284856045e-05	0.0001553307522431
23266	LRRC15	44	0.044	2.8397217284856045e-05	0.0001553307522431
21737	LOC101928437	44	0.044	2.8397217284856045e-05	0.0001553307522431
21861	LOC101928978	44	0.044	2.8397217284856045e-05	0.0001553307522431
41665	TTN	44	0.044	2.8397217284856045e-05	0.0001553307522431
1760	APOBEC4	43	0.043	5.813339966889222e-05	0.0003124124412852
23339	LRRC52-AS1\x3bMGST3	43	0.043	5.813339966889222e-05	0.0003124124412852
23195	LRCH2	43	0.043	5.813339966889222e-05	0.0003124124412852
11026	FAM78B	43	0.043	5.813339966889222e-05	0.0003124124412852
10358	ETS1\x3bLOC101929538	43	0.043	5.813339966889222e-05	0.0003124124412852
3424	BTBD3	43	0.043	5.813339966889222e-05	0.0003124124412852
28418	NRG1	43	0.043	5.813339966889222e-05	0.0003124124412852
8018	DACH1	43	0.043	5.813339966889222e-05	0.0003124124412852
3324	BRAF	43	0.043	5.813339966889222e-05	0.0003124124412852
38764	STS\x3bVCX	43	0.043	5.813339966889222e-05	0.0003124124412852
26139	MLIP\x3bTINAG	43	0.043	5.813339966889222e-05	0.0003124124412852
20087	LINC02242	43	0.043	5.813339966889222e-05	0.0003124124412852
7706	CWC22\x3bSCHLAP1	43	0.043	5.813339966889222e-05	0.0003124124412852
40673	TMPO	43	0.043	5.813339966889222e-05	0.0003124124412852
14801	HSP90AA1	43	0.043	5.813339966889222e-05	0.0003124124412852
6983	COPS4	43	0.043	5.813339966889222e-05	0.0003124124412852
10817	FAM209A	43	0.043	5.813339966889222e-05	0.0003124124412852
30498	PDE4B	43	0.043	5.813339966889222e-05	0.0003124124412852
30659	PEDS1-UBE2V1\x3bUBE2V1	43	0.043	5.813339966889222e-05	0.0003124124412852
9638	EFNB1	43	0.043	5.813339966889222e-05	0.0003124124412852
9824	ELAVL2	43	0.043	5.813339966889222e-05	0.0003124124412852
13502	GRPEL1\x3bLINC02447	43	0.043	5.813339966889222e-05	0.0003124124412852
19014	LINC01506\x3bPIP5K1B	43	0.043	5.813339966889222e-05	0.0003124124412852
9252	DTHD1\x3bMIR1255B1	43	0.043	5.813339966889222e-05	0.0003124124412852
34932	RTP5	43	0.043	5.813339966889222e-05	0.0003124124412852
9927	EMCN	43	0.043	5.813339966889222e-05	0.0003124124412852
13376	GPX7	43	0.043	5.813339966889222e-05	0.0003124124412852
12355	GAR1	43	0.043	5.813339966889222e-05	0.0003124124412852
27357	NBPF20\x3bNBPF25P	43	0.043	5.813339966889222e-05	0.0003124124412852
1626	AP1AR	43	0.043	5.813339966889222e-05	0.0003124124412852
41762	TUSC1	43	0.043	5.813339966889222e-05	0.0003124124412852
1863	ARF5	43	0.043	5.813339966889222e-05	0.0003124124412852
47	AARS2	43	0.043	5.813339966889222e-05	0.0003124124412852
43603	ZIC4	43	0.043	5.813339966889222e-05	0.0003124124412852
23511	LUZP4	43	0.043	5.813339966889222e-05	0.0003124124412852
379	ACSS1	42	0.042	0.000116336265352	0.000609629296757
[truncated: 355 more rows]
